# Supplementary material for: An Epigenetic Signature in Peripheral Blood Predicts Active Ovarian Cancer
Source: PLoS One. 2009 Dec 18;4(12):e8274. doi: 10.1371/journal.pone.0008274 (PMC2793425; doi:10.1371/journal.pone.0008274)
Supplement: Table S3 — Summary of Gene Set Enrichment Analysis results on CpGs in blood undergoing significant hyper- and hypomethylation with age and with presence of ovarian cancer. (0.06 MB XLS) [file pone.0008274.s009.xls]

## Sheet: SuppTable5.txt
Summary of GSEA (MSigDB) (see http://www.broad.mit.edu/gsea/msigdb/ for detailed annotation of gene lists)
Age-specific HyperM (adjusted P-value < 0.05)
Gene List	nList	nRep	fRep	nOVLAP	pvalue	Genes
V$NRSF_01	99	80	0.808081	10	8.63451e-09	CDKN2B VMP LHX3 FLJ42486 SST GLRA1 VGF GABRG2 CHGA NEF3
SYSTEM_DEVELOPMENT	863	714	0.827346	22	3.68134e-06	SH3GL2 FOXC1 LHX3 CELSR1 DLX5 PCDHB2 MYOD1 GATA4 GREM1 CTGF SYK ERBB2 DMBX1 SIM1 LAMB1 FZD9 TBX3 TBX5 PBX4 SOX8 GCM2 SOX14
MULTICELLULAR_ORGANISMAL_DEVELOPMENT	1051	874	0.831589	24	9.09595e-06	ROR2 SH3GL2 FOXC1 LHX3 CELSR1 DLX5 PCDHB2 MYOD1 GATA4 GREM1 CTGF SYK ERBB2 DMBX1 SIM1 ZIC3 LAMB1 FZD9 TBX3 TBX5 PBX4 SOX8 GCM2 SOX14
G_PROTEIN_COUPLED_RECEPTOR_PROTEIN_SIGNALING_PATHWAY	343	294	0.857143	13	1.06764e-05	EDN2 HTR7 NPY5R OPRM1 GLRA1 GPR25 SST GABRG2 PTGER3 ADRB1 GAP43 HRH3 MLNR
ATRIA_UP	198	176	0.888889	10	1.37435e-05	CTGF ROR2 ERBB2 AFAP NR2F2 TBX5 FBLN2 BAMBI ALDH1A2 CADPS
ANATOMICAL_STRUCTURE_DEVELOPMENT	1017	842	0.827925	23	1.56189e-05	SH3GL2 FOXC1 LHX3 CELSR1 DLX5 PCDHB2 MYOD1 GATA4 GREM1 CTGF SYK ERBB2 DMBX1 SIM1 FBN2 LAMB1 FZD9 TBX3 TBX5 PBX4 SOX8 GCM2 SOX14
module_220	332	308	0.927711	13	1.75058e-05	EDN2 CTGF ROR2 SH3GL2 ERBB2 DLX5 GLRA1 SEMA3C FZD9 TBX5 GREM1 GCM2 GAP43
HSA04080_NEUROACTIVE_LIGAND_RECEPTOR_INTERACTION	254	223	0.877953	11	1.91612e-05	HTR7 NPY5R OPRM1 GLRA1 GRIA2 THRB GABRG2 PTGER3 ADRB1 HRH3 MLNR
GNF2_MAPT	41	38	0.926829	5	4.10813e-05	SYT1 GRIA2 RGS7 SH3GL2 GAP43
Age-specific HypoM (adjusted P-value < 0.3)
Gene List	nList	nRep	fRep	nOVLAP	pvalue	Genes
HSC_INTERMEDIATEPROGENITORS_SHARED	135	96	0.711111	8	0.000120898	CUL5 DHX37 TCN2 SFXN4 BLOC1S2 GUSB CTSZ RASSF4
CARBOXYLIC_ACID_METABOLIC_PROCESS	178	153	0.859551	10	0.00013614	GGT1 ASPA SCLY GGTLA1 ALOX15B IDH1 ACOX2 SDS HSD3B7 BDH2
ORGANIC_ACID_METABOLIC_PROCESS	180	154	0.855556	10	0.000143655	GGT1 ASPA SCLY GGTLA1 ALOX15B IDH1 ACOX2 SDS HSD3B7 BDH2
HSC_INTERMEDIATEPROGENITORS_ADULT	146	104	0.712329	8	0.00021128	CUL5 DHX37 TCN2 SFXN4 BLOC1S2 GUSB CTSZ RASSF4
Age-CA HyperM (adjusted P-value < 0.05)
Gene List	nList	nRep	fRep	nOVLAP	pvalue	Genes
CTLPATHWAY	15	11	0.733333	4	2.40929e-08	PRF1,CD3G,CD3D,CD3Z
TCRMOLECULE	6	4	0.666667	3	1.04683e-07	CD3G,CD3D,CD3Z
TCAPOPTOSISPATHWAY	11	5	0.454545	3	2.61153e-07	CD3G,CD3D,CD3Z
module_27	355	314	0.884507	9	3.36231e-07	CHRNA3,CD3G,CD3D,BLR1,SLAMF1,GLRA1,IL10RA,ITGB7,CXCR6
TCRAPATHWAY	13	8	0.615385	3	1.45318e-06	CD3G,CD3D,CD3Z
THELPERPATHWAY	14	9	0.642857	3	2.17515e-06	CD3G,CD3D,CD3Z
TCYTOTOXICPATHWAY	14	9	0.642857	3	2.17515e-06	CD3G,CD3D,CD3Z
CELLSURFACE	89	78	0.876404	5	3.66221e-06	CD3Z,CD226,TNFRSF7,CD3G,CD3D
IL17PATHWAY	17	12	0.705882	3	5.66067e-06	CD3G,CD3D,CD3Z
LEE_TCELLS2_UP	1141	862	0.755478	12	6.32173e-06	RORC,LY9,TXK,KLF2,RHBDD1,IL10RA,DNTT,ITGB7,TNFRSF7,IRF8,SLAMF1,SPOCK2
module_64	517	464	0.897485	9	8.44371e-06	GLRA1,XCL1,CD3G,CD3D,BLR1,SLAMF1,IL10RA,ITGB7,CXCR6
NO2IL12PATHWAY	17	14	0.823529	3	9.3262e-06	CD3G,CD3D,CD3Z
CTLA4PATHWAY	21	14	0.666667	3	9.3262e-06	CD3G,CD3D,CD3Z
TOB1PATHWAY	21	15	0.714286	3	1.16331e-05	CD3G,CD3D,CD3Z
IL-2	685	619	0.90365	10	1.2285e-05	TNFRSF7,SPOCK2,LY9,SIT1,ITGB7,BLR1,PRF1,TXK,XCL1,SLAMF1
AMIPATHWAY	24	18	0.75	3	2.07305e-05	CD3G,CD3D,CD3Z
CSKPATHWAY	24	18	0.75	3	2.07305e-05	CD3G,CD3D,CD3Z
IL12PATHWAY	23	18	0.782609	3	2.07305e-05	CD3G,CD3D,CD3Z
module_73	23	18	0.782609	3	2.07305e-05	IL10RA,BLR1,CXCR6
KLEIN_PEL_DN	58	56	0.965517	4	2.42833e-05	SIT1,BLR1,TNFRSF7,IRF8
module_265	29	25	0.862069	3	5.75711e-05	IL10RA,CXCR6,BLR1
SHIPP_FL_VS_DLBCL_UP	34	32	0.941176	3	0.000122326	LY9,CD3D,TXK
chr11q23	173	88	0.508671	4	0.000143686	CD3G,CD3D,BLR1,IL10RA
module_171	138	95	0.688406	4	0.000193166	CD3D,XCL1,CXCR6,IL10RA
Age-CA HypoM (adjusted P-value < 0.05)
Gene List	nList	nRep	fRep	nOVLAP	pvalue	Genes
SCHURINGA_STAT5A_DN	18	16	0.888889	5	4.92483e-07	PECAM1,MPO,ELA2,CTSG,TYROBP
MARTINELLI_IFNS_DIFF	24	21	0.875	5	2.19847e-06	NCF2,MPO,CSF3R,ELA2,CTSG
GNF2_HCK	94	82	0.87234	8	2.38653e-06	S100A9,NCF2,CARD15,TREM1,ITGAX,TYROBP,CD1D,PECAM1
HADDAD_HSC_CD7_UP	64	57	0.890625	6	2.94661e-05	CST7,CTSG,TNF,TYROBP,MPO,ELA2
HADDAD_CD45CD7_PLUS_VS_MINUS_UP	64	57	0.890625	6	2.94661e-05	CST7,CTSG,TNF,TYROBP,MPO,ELA2
GNF2_CARD15	70	60	0.857143	6	3.9607e-05	S100A9,NCF2,CARD15,TYROBP,CD1D,PECAM1
CA-specific HyperM (adjusted P-value < 0.05)
Gene List	nList	nRep	fRep	nOVLAP	pvalue	Genes
GNF2_CD7	40	27	0.675	13	2.2651e-08	ITGAL PRF1 CCL4 CD96 KLRD1 RUNX3 CD7 IL2RB GNLY CD160 GZMM CST7 BTN3A3
IMMUNE_SYSTEM_PROCESS	334	273	0.817365	47	1.34472e-07	HDAC7A CD3E THY1 CCR8 CCR6 INS LY86 FCGR3A SPACA3 LAX1 RAB3D CCL22 CCL20 FCGR1A BCL2 CD1D IL2 MS4A1 MYST1 EBI2 IL29 CST7 LST1 IL32 CCL5 CCL4 DOCK2 RUNX1 AIM2 HDAC9 PDCD1 CD96 SLA2 NCR1 C1QBP LCK RAG1 TNFRSF4 CALCA FCN2 POU2F2 IL2RG CD4 MR1 CD7 SP2 ANXA11
module_75	397	355	0.894207	56	1.88222e-07	NFKBIA FGF6 MYC CCL20 CES1 IL9 LSP1 TNFSF14 TNFSF12 BATF EBI2 IL24 MNDA CCL4 TFF3 TNFRSF13B AIM2 LBP LCK UBD RAG1 FCN2 CD4 CD5 EDN1 CD53 LILRB1 PPBP CX3CR1 LGALS3BP LY86 FCGR3A PRF1 CD1C CD19 MS4A1 GNLY CST7 GBP1 LST1 RUNX3 FN1 EPHX1 PSMB9 FASLG PDCD1 EVI2A LTA BTG2 GRN PSTPIP1 IL2RG IL2RB CR2 KCNN4 GMFG
HSA04060_CYTOKINE_CYTOKINE_RECEPTOR_INTERACTION	257	211	0.821012	39	2.38669e-07	IFNG CCR8 CCR7 CCR6 PPBP CX3CR1 IFNA1 IL23A IL5RA TNFRSF10D CSF2 CCL22 CCL20 IL9 IL28B IL2 TNFSF14 TNFSF12 IL29 IL26 TNFRSF17 IL24 CCL5 CCL4 TNFRSF13B IFNA21 FASLG CXCR3 IFNGR2 LTA EDAR TNF TNFRSF4 TNFRSF19 IL2RG IL2RB FLT4 IL8RA IFNA17
HSA04650_NATURAL_KILLER_CELL_MEDIATED_CYTOTOXICITY	132	105	0.795455	25	2.72855e-07	HRAS IFNG KLRD1 BRAF MAPK1 ITGAL IFNA1 PTPN6 VAV1 PLCG2 IFNA21 FASLG FCGR3A SHC3 IFNGR2 SH2D1B GZMB NCR1 TNFRSF10D LCK CSF2 PRF1 TNF NFATC3 IFNA17
IL-2	685	619	0.90365	83	3.79276e-07	NFATC3 SUOX TRPV6 TM7SF2 CPA1 CXCR3 CITED2 CCL5 EVI2A CCR7 SPOCK2 SLA2 TAF4 CD52 NINJ1 IL24 PDE3B EBI2 ZFP36 MPHOSPH9 KCNN4 DENND2D EVL CD5 PTPN6 BLR1 MAPK1 MYC ZBTB7A COG4 PPARD BTN3A3 LSP1 HIST1H2BD CX3CR1 CCL3L1 TNF LCK LTA IL2RB IL2RG IFNG PRF1 CCR8 DUSP5 GZMB NMI EDG1 CD53 SAMHD1 VEGF CFLAR RRAS2 MMD IL8RA ZBED2 CCR6 GBP1 CCND2 IL9 BCL2 SOCS1 TXNRD1 CCL4 TOP1 CSF2 ACSL1 LDLR CASP1 ATF4 PPP1R…
module_46	393	347	0.882952	54	4.85352e-07	NFKBIA FGF6 MYC CCL20 IL9 LSP1 TNFSF14 TNFSF12 BATF EBI2 IL24 MNDA CCL4 TFF3 TNFRSF13B AIM2 LBP UBD RAG1 FCN2 CD4 CD5 EDN1 CD53 LILRB1 PPBP CX3CR1 LGALS3BP LY86 FCGR3A PRF1 BCL2 CD1C CD1B CD19 MS4A1 GNLY CST7 GBP1 LST1 RUNX3 FN1 PSMB9 FASLG PDCD1 EVI2A IFNGR2 LTA GRN PSTPIP1 IL2RG IL2RB CR2 KCNN4
DEFENSE_RESPONSE	271	222	0.819188	39	9.22087e-07	S100A7 HDAC7A CCR7 CCR6 CX3CR1 PLA2G2D LALBA LGALS3BP S100A12 ABCF1 SPACA3 CD160 PRF1 NMI CCL22 CCL20 BCL2 IL9 CD1D LSP1 CD19 IL29 GNLY FOXN1 SP140 MNDA IL32 PTPRCAP CCL5 CCL4 TFF3 HDAC9 LBP FOSL1 NCR1 AOC3 NFATC3 IL8RA KCNN4
module_45	580	503	0.867241	69	1.66049e-06	MAT1A LY6G6C ATM KCNJ4 GALNAC4S-6ST DOK2 CCND2 HIST2H2BE HOM-TES-103 DGKA ACSL1 HTR3A LSP1 P2RY10 DNM2 TNFAIP8 MNDA IL32 CCL5 DOCK2 TNFRSF13B VAV1 HMOX2 CASP1 LCK NFYC CXORF9 CD52 CD53 HTRA2 CD3E PPBP CX3CR1 ACR MMD LY86 FCGR3A GZMB TNFRSF10D PRF1 NMI STAT6 GJB5 SLC16A6 GNLY CST7 CPD GBP1 ITGAL LST1 NINJ1 PTPRCAP ARL6IP5 PTPN6 PSMB9 ITGA6 PLCG2 SLA EVI2A KCNQ1 SP100 CYP11A1 GRN TNF IL2RG DPT IL2R…
IMMUNE_RESPONSE	237	198	0.835443	34	7.59531e-06	THY1 CCR8 CCR6 LY86 FCGR3A LAX1 CCL22 CCL20 FCGR1A BCL2 CD1D IL2 MS4A1 EBI2 IL29 CST7 IL32 CCL5 CCL4 AIM2 PDCD1 CD96 SLA2 NCR1 C1QBP RAG1 TNFRSF4 FCN2 POU2F2 IL2RG MR1 CD7 SP2 ANXA11
CALCINEURIN_NF_AT_SIGNALING	100	82	0.82	19	1.10647e-05	HRAS GATA4 IFNG VEGF CD3E NFKBIE IFNA1 ICOS VAV1 SLA TRPV6 FCGR3A FOSL1 CSF2 TNF BCL2 NFATC3 IL8RA IL2
GNF2_PTPN4	51	37	0.72549	12	1.24518e-05	KLRD1 GNLY CD160 GZMM CST7 BTN3A3 ITGAL PRF1 CCL4 RUNX3 CD7 IL2RB
CELLULAR_DEFENSE_RESPONSE	58	45	0.775862	13	2.22653e-05	LBP FOSL1 GNLY CD160 NCR1 CCR6 CX3CR1 MNDA PRF1 CCL5 LGALS3BP LSP1 CD19
LYMPHOCYTE_ACTIVATION	61	46	0.754098	13	2.88683e-05	HDAC7A CD3E SLA2 THY1 LAX1 LCK LST1 INS CD4 CD7 CD1D HDAC9 IL2
LEUKOCYTE_ACTIVATION	69	53	0.768116	14	3.31364e-05	HDAC7A SPACA3 CD3E SLA2 THY1 LAX1 LCK LST1 INS CD4 CD7 CD1D HDAC9 IL2
GNF2_IL2RB	47	35	0.744681	11	4.00097e-05	PRF1 CCL4 KLRD1 RUNX3 CD7 IL2RB GNLY CD160 GZMM CST7 CX3CR1
module_84	547	455	0.83181	59	5.07319e-05	MAT1A PVRL2 GALNAC4S-6ST CCND2 DGKA ACSL1 CES1 TRIM29 LSP1 DNM2 TNFSF12 TNFAIP8 MNDA IL32 CCL5 CCL4 DOCK2 TFF3 TNFRSF13B CASP1 LCK UBD CD4 CXORF9 CD52 CD53 LILRB1 PPBP CX3CR1 ACR RBP1 NNMT FCGR3A GZMB TNFRSF10D PRF1 CLEC3B SRRM2 GNLY NAPSA CST7 GBP1 ITGAL LST1 NINJ1 PTPRCAP RUNX3 FN1 ITGA6 SLA EVI2A LAP3 GRN TNF MSI1 IL2RG GIMAP4 IL2RB GMFG
T_CELL_ACTIVATION	44	30	0.681818	10	5.08859e-05	INS CD4 CD7 CD3E SLA2 CD1D THY1 LAX1 LCK IL2
Kit Receptor	76	70	0.921053	16	6.43017e-05	BCL2 HRAS IRAK1 TXNRD1 TNF CSF2 IL9 MYC SOCS1 IL2RG ATF4 CCL5 CCL22 CXCR3 BLR1 VEGF
BASSO_GERMINAL_CENTER_CD40_UP	103	86	0.834951	18	7.92399e-05	BATF EBI2 CCR7 TNFAIP8 BLR1 TRAF1 NFKBIE NFKBIA CCL4 CFLAR LTA TNF CCL22 BCL2 HTR3A TMC6 CR2 KCNN4
RESPONSE_TO_OTHER_ORGANISM	83	64	0.771084	15	7.96026e-05	S100A7 FOSL1 IFNGR2 SPACA3 IL29 LILRB1 LALBA TNF CCL5 CCL4 CCL22 BCL2 CD1D S100A12 IFNA17
GOLDRATH_CYTOLYTIC	25	16	0.64	7	9.72052e-05	PRF1 CXCR3 IFNG MS4A1 CASP1 GZMB GZMM
CELL_ACTIVATION	77	58	0.753247	14	9.72476e-05	HDAC7A SPACA3 CD3E SLA2 THY1 LAX1 LCK LST1 INS CD4 CD7 CD1D HDAC9 IL2
T Cell Receptor	349	308	0.882521	43	0.000100376	NFKBIA LSP1 CSF2 TNF CASP1 RP2 HINT1 MR1 FBL IL9 ITGAL IFNA1 IFNA21 KLRD1 LTA PSTPIP1 LCK AP1B1 CCR6 ATF4 ATM BCL2 TRIM31 TNFAIP8 CD3E COPS7B GZMB IL2 IFNG LEF1 LAP3 ZBTB7A TMEM103 POLR2K RPS3A RAD23B MYC PDE3B ALKBH CCL5 CCL4 RPS24 ST14
module_117	722	590	0.817175	71	0.000103064	PTCRA FGF6 CFHR2 SERPINB5 BRDT CCL20 SPINLW1 HIST1H2AH HIST1H2AM TNFSF14 EBI2 IL24 MNDA MFAP5 CCL4 ICOS TFF3 EPB42 ABCB4 PTGER1 RAG1 ALDH3A1 CD5 CXORF9 CYP3A4 CD52 IFNG CLEC4M SCGB2A1 CCR8 CCR6 SULT1B1 BLR1 LALBA S100A12 ATP2A1 PON1 KCNJ15 GZMB GZMM PRF1 LY6D FCGR1A CD1B BIK CNGB1 CRYGA GATA4 MS4A1 GNLY SOCS1 TNFRSF17 CLPS LST1 ELA3A BLK SLC30A4 FASLG SV2B LTA LEF1 RASGRP3 EPX SYN3 TGM1 MYBPH MSI…
RESPONSE_TO_VIRUS	50	39	0.78	11	0.000120749	FOSL1 IFNGR2 SPACA3 IL29 LILRB1 TNF CCL5 CCL4 CCL22 BCL2 IFNA17
HSA04630_JAK_STAT_SIGNALING_PATHWAY	153	121	0.79085	22	0.000126082	IFNG IL29 SOCS1 IL26 IL24 STAM2 IFNA1 IL23A PTPN6 IL5RA IFNA21 MYC IFNGR2 CCND2 CSF2 STAT6 IL2RG IL2RB IL9 IL28B IFNA17 IL2
ZHAN_MMPC_PC	23	22	0.956522	8	0.000145331	CR2 BLK CD52 STAT6 CD19 BLR1 MS4A1 MYC
IL2RBPATHWAY	37	34	0.918919	10	0.000167214	HRAS NMI BCL2 IL2RG MYC PTPN6 CFLAR IL2RB SOCS1 MAPK1
NKTPATHWAY	29	23	0.793103	8	0.000207882	CSF2 CXCR3 CCL4 IFNG CD4 IFNGR2 CCR7 IL2
POSITIVE_REGULATION_OF_BIOLOGICAL_PROCESS	710	587	0.826761	69	0.000257993	CITED2 THY1 MAPK1 UNC13B INS TCF4 MYC CCND2 NUFIP1 TRIM28 IL9 BNC1 BARD1 IL2 TNFSF14 TNFSF12 TIA1 GPR89A IL29 HIF1A DYRK2 TRAF5 CDKN1C IKBKE ATF4 TSC1 RPS3A CASP8 CASP1 FOSL1 SLA2 LCK TSHR DPF1 IGF1R FLT4 NF1 FAF1 EDN1 MYD88 IFNG SUPT5H CD3E NEK6 LALBA CHEK2 CIDEC ATP2A1 IKIP GLI1 DEDD2 SPACA3 CD1D BIK GATA4 MYST1 RIPK3 RUNX1 RUNX3 CFLAR PDCD5 FASLG TPP1 LTA NCR1 GHRH CALCA NPAS2 PYCARD
KUMAR_HOXA_DIFF	468	302	0.645299	41	0.000264617	HDAC7A GUCA2B KLRD1 THY1 ATM ANGPT1 ELOVL5 PGRMC2 EDG1 EXTL3 CCL5 ICOS LCK VPREB3 VPREB1 RAG1 CD5 MAG GDPD3 DSC1 CD3E BLR1 LGALS3BP ATP2A1 MTDH LY6D CD19 MS4A1 MYL4 BLK PTPRCAP SLC30A4 EPHX1 CXCR3 CYP11A1 LEF1 NCR1 EPX TNFRSF19 MR1 GIMAP4
CA-specific HypoM (adjusted P-value < 0.05)
Gene List	nList	nRep	fRep	nOVLAP	pvalue	Genes
TAKEDA_NUP8_HOXA9_10D_DN	152	127	0.835526	39	2.04096e-12	MMP9 HSPC159 RGR INADL TRPA1 TCN1 SERPINF1 TNFAIP8 PDE4DIP CLEC5A ME1 IL1R2 FOLR3 S100P SLAMF8 SLCO2B1 ABCB5 CD59 FABP3 EMR3 CEACAM8 CEACAM6 SEPP1 ATP6V0D2 GPR97 PTGER3 PADI2 PADI4 C6ORF105 SLPI CTSB CXCL3 CD9 PPAP2B DFNA5 CEBPE C10ORF33 ABP1 STAB1
TAKEDA_NUP8_HOXA9_8D_DN	214	170	0.794393	42	6.5427e-10	S100A8 CLEC4A TRPA1 PRDM2 CLEC5A IL1R2 SLC11A1 PPP1R3B SLAMF8 CEACAM8 CEACAM6 SERPINA1 ATP6V0D2 GPR97 MMP14 SERPINB1 RAB3C CXCL3 BCL2 FYB DFNA5 C10ORF33 MARCH1 PYGL MMP9 MARCO ME1 ITGAM FOLR3 ENTPD1 S100P SLCO2B1 EMR3 PADI2 PADI4 SLPI CTSB CD9 FCN1 CR1 CEBPE ABP1
module_75	397	355	0.894207	68	8.36211e-10	AIF1 IGLL1 NCF4 SERPINF1 F3 HLA-DRA GAS6 P4HA2 CEACAM1 CSF3 C3 SELP IL6 SELL IGF1 CCL19 HBEGF PGLYRP1 BST1 HLA-A CCL1 CCL3 ADORA2A IFITM3 CCL8 CX3CL1 CDKN1A HP PTAFR FCN1 CEBPE AQP9 LILRA1 CFI LILRB2 FCGRT CD72 LIF TYROBP CSRP2 EPHA2 CD59 GPX2 SAA1 GPX3 SEPP1 FCGR3B PRG2 CXCL6 CD22 FYB FCGR2A TLR2 VTN CSF3R LST1 ITGB2 SFTPD DEFB1 CD79B CD79A LTF DAPK1 CD86 CR1 IL8RB IRF7 MPO
module_46	393	347	0.882952	66	2.01183e-09	IGLL1 NCF4 SERPINF1 F3 HLA-DRA GAS6 P4HA2 CEACAM1 CSF3 C3 SELP IL6 SELL IGF1 CCL19 HBEGF PGLYRP1 BST1 HLA-A CCL1 CCL3 ADORA2A IFITM3 CCL8 CX3CL1 HP PTAFR FCN1 CEBPE AQP9 LILRA1 CFI CD40 LILRB2 FCGRT CD72 LIF TYROBP CSRP2 CD59 SAA1 GPX3 FCGR3B PRG2 CXCL6 BCL2 CD22 FYB FCGR2A TLR2 VTN CSF3R LST1 ITGB2 SFTPD ENTPD1 DEFB1 CD79B CD79A LTF IFNGR2 CD86 CR1 IL8RB IRF7 MPO
PLASMA_MEMBRANE	1429	1227	0.858642	169	2.10168e-09	BTK LTB4R HLA-DRA DCBLD2 CACNB1 CACNB4 PKP2 CEACAM8 CEACAM6 LYN MMP14 CACNG1 EPB41L2 ACCN2 CDH13 ACCN4 STAB1 GNA15 GRIK1 MARCO EDG3 EDG2 EDG4 BCL10 GABRR1 ADORA2A IFITM3 PTK7 ABCA1 ABCA3 IL12RB2 P2RY2 TPBG P2RX1 GPR109B PREX1 PTGER2 PTGER3 TM4SF1 BTN2A1 PRRG1 DSC3 EPOR PICALM ABRA CD40 CD33 CD72 SLC11A1 STX12 TYROBP EPHA2 EPHA8 STEAP4 ICAM4 ICAM2 AMBP GRM7 STEAP2 MIP NPR2 SLC16A5 F2RL2 F2RL3 SLC2…
module_27	355	314	0.884507	61	3.57664e-09	LILRA1 IGLL1 RARA CFI CD40 LILRB2 F3 HLA-DRA FCGRT CD72 HCRTR2 EPHA2 SFRP4 TGFBR3 CHRNB1 GPLD1 EDNRB HYAL2 GPA33 FCGR1A SELP NPR2 NPR3 CD180 HBEGF FCGR2A GRIK1 PGLYRP1 TLR2 CSF3R EDG2 RGR HLA-A TNFRSF17 GABRR1 ADORA2A PTK7 ITGB2 ITGAM FOLR3 ITGAX CDKN1A P2RX1 GPR39 CD79B CD79A MERTK GPR109B PTGER2 GABRG3 CD86 PTAFR OXTR GPRC5A GP1BA CR1 PTPRE IL8RB EPOR MPL BMPR1B
module_64	517	464	0.897485	80	4.74872e-09	F3 HLA-DRA KCNJ2 AVPR1B GPLD1 CEACAM1 MMP14 CACNG1 CSF3 C3 IL6 SELL CCL19 FADS2 IGF1 HBEGF GNA15 GRIK1 PGLYRP1 EDG2 HLA-A GABRR1 CCL1 CCL3 CCL8 ABCA1 CX3CL1 CDKN1A P2RX1 GPR39 GPR109B TRPM2 PTAFR OXTR CD9 SCNN1A EPOR AQP9 LILRA1 CFI CD40 LILRB2 FCGRT LIF TYROBP MCAM EPHA2 SFRP4 CHRNB1 SLC15A2 EDNRB ICAM4 GPA33 OXT GPM6A FCGR1A CD22 NPR3 FCGR2A SLC6A2 TLR2 WNT2 CSF3R FXYD1 ITGB2 ITGAM LAPTM5 FOLR3…
INTEGRAL_TO_MEMBRANE	1332	1148	0.861862	156	2.43226e-08	LTB4R F3 DCBLD2 VDAC1 PKP2 KISS1R CEACAM8 CEACAM6 KDELR2 MMP14 ACCN2 ACCN4 STAB1 LRP3 GRIK1 MARCO EDG3 EDG2 EDG4 BCL10 GABRR1 ADORA2A PTK7 ABCA1 ABCA3 IL12RB2 P2RY2 TPBG P2RX1 GPR109B SPINT2 PTGER2 PTGER3 TM4SF1 BTN2A1 PRRG1 TETRAN EPOR CD40 CD33 CD72 SLC11A1 TYROBP EPHA2 EPHA8 ICAM4 ICAM2 GRM7 STEAP2 FUT7 MIP CD22 SLC16A5 F2RL2 F2RL3 SLC22A18 SLC22A13 SLC22A12 ROBO4 CSF3R FXYD1 ITGAM ITGAX EMR3 …
module_63	212	191	0.900943	42	2.66378e-08	AQP9 LILRB2 IL1R2 FCGRT KCNJ2 TGFBR1 EPHA2 TGFBR3 CHRNB1 FCGR3B HYAL2 CACNG1 GPA33 FCGR1A KCNE1 NPR3 CD180 ITPR2 ACCN2 HBEGF FCGR2A GRIK1 CSF3R TNFRSF17 GABRR1 FXYD1 PTK7 ITGB2 ITGAM IL12RB2 FOLR3 ITGAX P2RY2 P2RX1 MERTK RAMP1 GABRG3 TRPM2 CD86 GPRC5A SCNN1A BMPR1B
PLASMA_MEMBRANE_PART	1160	998	0.860345	139	3.43175e-08	BTK LTB4R DCBLD2 CACNB1 CACNB4 CEACAM8 CEACAM6 LYN CACNG1 MMP14 ACCN2 CDH13 ACCN4 STAB1 GRIK1 MARCO EDG3 EDG2 EDG4 BCL10 GABRR1 ADORA2A PTK7 ABCA1 IL12RB2 P2RY2 TPBG P2RX1 GPR109B PTGER2 PTGER3 TM4SF1 BTN2A1 PRRG1 DSC3 EPOR PICALM CD40 CD33 CD72 SLC11A1 STX12 TYROBP EPHA2 ICAM2 GRM7 MIP SLC16A5 F2RL2 F2RL3 SLC22A13 SLC22A12 CSF3R DST FXYD1 ITGAM ITGAX CD79B CD79A TPO TNFRSF9 CD82 GPRC5C GPRC5A AP…
INTRINSIC_TO_MEMBRANE	1350	1162	0.860741	156	5.47871e-08	LTB4R F3 DCBLD2 VDAC1 PKP2 KISS1R CEACAM8 CEACAM6 KDELR2 MMP14 ACCN2 ACCN4 STAB1 LRP3 GRIK1 MARCO EDG3 EDG2 EDG4 BCL10 GABRR1 ADORA2A PTK7 ABCA1 ABCA3 IL12RB2 P2RY2 TPBG P2RX1 GPR109B SPINT2 PTGER2 PTGER3 TM4SF1 BTN2A1 PRRG1 TETRAN EPOR CD40 CD33 CD72 SLC11A1 TYROBP EPHA2 EPHA8 ICAM4 ICAM2 GRM7 STEAP2 FUT7 MIP CD22 SLC16A5 F2RL2 F2RL3 SLC22A18 SLC22A13 SLC22A12 ROBO4 CSF3R FXYD1 ITGAM ITGAX EMR3 …
GNF2_CD33	52	43	0.826923	17	5.48753e-08	IER2 TLR2 FES TLR8 LILRA1 CLEC4A BST1 LILRB2 CD33 CIAS1 MFSD1 FCGR1A FCN1 PYCARD MS4A6A TYROBP CD302
module_5	430	385	0.895349	66	1.3546e-07	AIF1 MALL NCF4 F3 IL1RN EMILIN1 TGFBR3 C10ORF10 P4HA2 CEACAM6 SERPINA1 LYN WAS SERPINB1 PER1 IL6 SELL RPS6KA1 STAB1 CD302 CDH11 LMO2 MARCO MFAP4 CCL3 CX3CL1 ABCA3 S100P SLCO2B1 LCN2 CDKN1A HP WISP2 HMOX1 TM4SF1 CDH5 FCN1 SCNN1A S100A8 FCGRT LAMB2 ENG GPX3 SEPP1 FCGR3B SLIT2 LPXN CLEC3B FCGR2A MMP9 TLR2 CSF3R LST1 ITGB2 ITGAM MYL9 LAPTM5 PPL SFTPD LAIR1 SLPI CNN3 GPRC5A CRIM1 HPR PECAM1
MEMBRANE_PART	1673	1417	0.846981	181	1.54516e-07	BTK CACNB1 CACNB4 PKP2 KISS1R CACNG1 MMP14 DHCR7 LRP3 GRIK1 MARCO EDG3 EDG2 EDG4 BCL10 GABRR1 ADORA2A PTK7 IL12RB2 GPR109B SPINT2 TM4SF1 PRRG1 TETRAN CD40 CD33 CD72 SLC11A1 STX12 TYROBP STEAP2 CD22 SLC16A5 CSF3R EMR3 SLC25A15 TPO TNFRSF9 CD82 CRIM1 APC MALL SYK PTPRJ NCF4 PTPRT PROCR TGFBR1 AVPR1B TGFBR3 LTC4S SLC23A1 GPR97 FFAR3 FFAR2 SELP SELL LARGE NCAM2 GPR55 CX3CL1 GPR21 GPR39 NDST2 SYNGR1 T…
GNF2_CASP1	111	97	0.873874	26	2.08971e-07	AIF1 TLR2 TLR8 LILRA1 CLEC4A BST1 LILRB2 CD33 LST1 ITGB2 ITGAM TYROBP MYO1F IER2 FES PLCB2 PILRA CD86 MFSD1 FCN1 PYCARD MS4A6A SELL PECAM1 SH3BGRL3 CD302
MEMBRANE	1998	1685	0.843343	207	3.40149e-07	BTK HLA-DRA CACNB1 CACNB4 PKP2 KISS1R MMP14 CACNG1 DHCR7 LRP3 GNA15 GRIK1 MARCO EDG3 EDG2 EDG4 BCL10 GABRR1 ADORA2A IFITM3 PTK7 IL12RB2 GPR109B PREX1 SPINT2 TM4SF1 PRRG1 TETRAN CD40 CD33 CD72 SLC11A1 STX12 TYROBP STEAP4 AMBP STEAP2 CD22 SLC16A5 PRKCB1 CSF3R EMR3 SLC25A15 TPO TNFRSF9 CD82 CRIM1 APC PECAM1 MALL SYK PTPRJ NCF4 PTPRT PROCR TGFBR1 AVPR1B TGFBR3 TNK1 GNAZ UNC93A LTC4S SLC23A1 GPR97 FFA…
GNF2_CARD15	70	60	0.857143	19	5.55058e-07	AIF1 TLR2 TLR8 LILRA1 CLEC4A PILRA BST1 LILRB2 CD86 CD33 LST1 MFSD1 FCGR1A FCN1 PYCARD MS4A6A TYROBP PECAM1 CD302
module_117	722	590	0.817175	88	7.73472e-07	CRHBP BTK DIRAS3 GATM ADAMTS3 CACNB4 ARG1 TNNI2 TNK1 CEACAM6 CACNG1 MMP13 CKMT2 KCNE1 IGF1 CCL19 MPPED2 LMO2 PGLYRP1 MARCO CDKN2B RGR NUDT4 NCAM2 GABRR1 CCL1 CCL8 P2RY2 SLC6A12 HP ACADL PTAFR CDH5 FCN1 SCNN1A CEBPE SLC12A5 SERHL ID4 ELA2 LILRA1 F12 TRPA1 PRDM1 RBP4 TYROBP LGALS4 CEL SLC15A2 SEPP1 CBR3 PLA2G6 PRTN3 FCGR1A UGT8 FYB CD180 F2RL3 SEPT4 CRYGA GATA4 TFPI2 MS4A3 CA11 BCL2A1 TNFRSF17 TCN1…
BRENTANI_CELL_ADHESION	95	85	0.894737	23	8.67164e-07	MMP9 CEACAM1 ICAM2 MMP13 MMP11 JUP NCAM2 GPA33 DCC ITGB2 CDH2 CDH3 ITGAM CDH5 ITGAX SELP SELL MCAM CDH13 PECAM1 CD58 DSC3 CDH11
module_84	547	455	0.83181	72	8.9838e-07	AIF1 NCF4 HLA-DRA IL1RN HBA2 LTC4S SPIB SERPINA1 CEACAM3 LYN LYZ PER1 IL6 SELL CCL19 CD302 GNA15 LMO2 SLC22A18AS MARCO HLA-A TACC2 TNFAIP8 CCL3 ABCA1 S100P SLCO2B1 CDKN1A FCN1 RNASE2 AQP9 S100A8 LILRB2 RBP1 FCGRT CD72 LIF TYROBP SLAMF8 ENG SLC15A2 GPX3 SEPP1 CD22 PLEK CLEC3B FCGR2A SLC6A2 MMP9 TLR2 CSF3R BCL2A1 CSTA LST1 ITGB2 ITGAM MYL9 LAPTM5 PPL PTPN7 CD79A IGFBP7 TPO LTF LAIR1 CD86 SLPI CRIM1…
module_342	209	180	0.861244	37	1.04084e-06	GGT1 KRT17 NEK3 MIPOL1 TAGLN3 LGALS4 IL1RN EPHA2 GPR160 GPX2 GPX3 CEACAM6 VWA1 LYZ FBLIM1 PRSS23 OCLN MMP7 GSTM2 CA11 XDH SSH3 MYL9 PPL S100P FOXA1 CDKN1A GRB7 TP53I3 SPINT2 LTF MOSC1 SLPI CDH3 GPRC5A SCNN1A CCDC68
INTEGRAL_TO_PLASMA_MEMBRANE	978	855	0.874233	117	1.14256e-06	LTB4R DCBLD2 CEACAM8 CEACAM6 MMP14 ACCN2 ACCN4 STAB1 GRIK1 MARCO EDG3 EDG2 EDG4 GABRR1 ADORA2A PTK7 ABCA1 IL12RB2 P2RY2 TPBG P2RX1 GPR109B PTGER2 PTGER3 TM4SF1 BTN2A1 PRRG1 EPOR CD40 CD33 CD72 SLC11A1 TYROBP EPHA2 ICAM2 GRM7 MIP SLC16A5 F2RL2 F2RL3 SLC22A13 CSF3R FXYD1 ITGAM ITGAX CD79B TPO TNFRSF9 CD82 GPRC5C GPRC5A HPN IL8RB MPL PTPRJ NCF4 PTPRT KCNJ2 HCRTR2 PROCR TGFBR1 PCDH12 AVPR1B SLC23A1 F…
TARTE_MATURE_PC	410	344	0.839024	58	1.35847e-06	JUP MSX1 HBA2 COL14A1 AVPR1B GPLD1 LTC4S KISS1 SERPINA1 SPIB HSF4 LYZ HHEX COL1A1 S100P LCN2 P2RX1 FABP3 CPB1 MERTK PAX6 HP SPINT2 GPR18 PPM1F CD9 FCN1 RNASE3 ELA2 S100A8 H-PLK CD40 HOXB13 FCGRT CD72 MCAM NOTCH4 SLC15A2 NOS2A GPX3 FCGR3B CD22 MMP9 ATBF1 LST1 ITGAX HOXB2 CYFIP1 SLC5A5 PLCB2 KCNQ1 MPP3 DAPK1 C5ORF13 PPAP2B CR1 IL8RB MPO
INTRINSIC_TO_PLASMA_MEMBRANE	992	865	0.871976	117	2.04859e-06	LTB4R DCBLD2 CEACAM8 CEACAM6 MMP14 ACCN2 ACCN4 STAB1 GRIK1 MARCO EDG3 EDG2 EDG4 GABRR1 ADORA2A PTK7 ABCA1 IL12RB2 P2RY2 TPBG P2RX1 GPR109B PTGER2 PTGER3 TM4SF1 BTN2A1 PRRG1 EPOR CD40 CD33 CD72 SLC11A1 TYROBP EPHA2 ICAM2 GRM7 MIP SLC16A5 F2RL2 F2RL3 SLC22A13 CSF3R FXYD1 ITGAM ITGAX CD79B TPO TNFRSF9 CD82 GPRC5C GPRC5A HPN IL8RB MPL PTPRJ NCF4 PTPRT KCNJ2 HCRTR2 PROCR TGFBR1 PCDH12 AVPR1B SLC23A1 F…
GNF2_PECAM1	56	49	0.875	16	2.74789e-06	AIF1 TLR2 TLR8 LILRA1 CLEC4A LILRB2 LST1 ITGB2 MFSD1 FCN1 PYCARD MS4A6A TYROBP PECAM1 SH3BGRL3 CD302
CELL_ADHESION	201	167	0.830846	34	3.52909e-06	JUP CD33 PTPNS1 CD72 SEMA5A LGALS4 MCAM EMILIN1 CD58 LPXN CD22 SELL NLGN3 SPOCK CDH13 CDH11 VTN MFAP4 ITGB2 CX3CL1 ITGAM ITGAX ENTPD1 TPBG HABP2 CNTNAP2 HNT CTNND1 CDH2 CDH3 GP1BA APC DSC3 DSC2
module_45	580	503	0.867241	75	5.19618e-06	FHIT AIF1 SYK NCF4 IQSEC1 IL1RN ELF4 SPI1 SERPINA1 CEACAM3 LYN WAS INHBC SERPINB1 SELL IGF1 RPS6KA1 STAB1 CD302 LMO2 SLC22A18AS EDG4 TACC2 TNFAIP8 XDH ABCA1 S100P ARID3A P2RX1 GPR109B PTAFR FCN1 INPP5D FBN2 RNASE2 ZBED4 AQP9 S100A8 LILRB2 FCGRT LIF SLC11A1 CD58 FCGR3B GPA33 FUT7 LPXN CD22 FYB PLEK PYGL FCGR2A SLC6A2 MMP9 TLR2 PRKCB1 CSF3R BCL2A1 CSTA LST1 ITGB2 ITGAM LAPTM5 SFTPD PTPN7 PTPN6 CD79…
TAKEDA_NUP8_HOXA9_16D_DN	228	171	0.75	34	6.09122e-06	ZNF395 IL1R2 RBP1 ARG1 PROCR PLTP TGFBR1 CD59 PIP3-E CEACAM8 CEACAM6 SEPP1 CEACAM1 GPR97 C6ORF105 C10ORF33 LRP3 MMP9 PGLYRP1 RGR TCN1 TNFAIP8 FOLR3 S100P ABCB5 HP LRRFIP1 PADI4 SLPI TRA2A PPAP2B CEBPE AMPD3 CYP4F3
GNF2_HCK	94	82	0.87234	21	6.66937e-06	AIF1 TLR2 SPI1 TLR8 LILRA1 CLEC4A PILRA BST1 LILRB2 LST1 ITGB2 ITGAX FCN1 PYCARD MS4A6A TYROBP MYO1F PECAM1 FCGR2A SH3BGRL3 CD302
IMMUNE_SYSTEM_PROCESS	334	273	0.817365	47	7.61976e-06	AQP9 SART1 LTB4R SYK NCF4 LILRB2 IL1R2 FCGRT NOTCH4 ELF4 IL28RA SPI1 SAA1 CEACAM8 FCGR3B LYN WAS AZU1 XBP1 FCGR1A BCL2 CD22 FYB IL6 CCL19 MMP9 VTN TLR8 BCL10 BST1 IL27 DEFA1 LST1 IFITM3 ITGB2 CX3CL1 SFTPD DEFB1 CD79B CD79A PREX1 LTF LDB1 CD86 PTAFR FCN1 IL8RB
module_24	449	406	0.904232	63	8.26409e-06	GATM MSX1 MST1 CACNB1 ARG1 IL1RN SERPINA1 CEACAM3 ACO1 WAS MMP11 INHBC UGDH TRIM16 FADS2 STAB1 LMO2 SLC22A18AS ST3GAL4 COL1A1 ABCA1 SLCO2B1 HP HMOX1 PTGER3 TRPM2 TMED3 FBN2 RNASE2 RNASE3 EPOR S100A8 CFI F12 RBP4 RBP1 FCGRT LAMB2 CHRNB1 ENG GPX3 SEPP1 PRG2 AMBP PRTN3 CLEC3B PYGL SLC6A2 VTN AGXT CSF3R FXYD1 LAPTM5 AMT LTF KCNQ1 LAIR1 SLPI CNN3 HPN HPR MPO IGFBP3
module_55	828	734	0.886473	100	8.64012e-06	GATM BSN ARG1 RECQL5 GAS8 SERPINA1 BRD4 CEACAM3 MMP11 INHBC UGDH TRIM16 IGF1 STAB1 LRP3 LMO2 SLC22A18AS TACC2 ABCA1 ABCA3 SLCO2B1 P2RX1 PAX6 HP WISP2 TM4SF1 SCNN1A ABP1 ZBED4 EPOR CD33 RBP4 RBP1 SPINK1 GPX2 GPX3 SEPP1 PRG2 AMBP CD22 OCLN VTN MMP2 CSF3R FXYD1 GNMT DEFB1 AMT LAIR1 CHST3 SLPI DNAH3 CRIM1 HPN HPR MPO UGT2B4 IGFBP3 MSX1 MST1 IL1RN LTC4S PER1 FADS2 HBEGF COL1A1 XDH CX3CL1 LCN2 HMOX1 TR…
module_38	463	424	0.915767	65	8.92596e-06	NCF4 MSX1 PROCR IQSEC1 RECQL5 TGFBR3 C10ORF10 BRD4 CEACAM3 LYN WAS MMP11 TRIM16 PER1 IGF1 STAB1 LMO2 ST3GAL4 TACC2 COL1A1 MFAP4 ABCA1 S100P ARID3A SLCO2B1 CDKN1C CDKN1A TRIP6 ACOT2 HMOX1 CDK2 TRPM2 TM4SF1 CDH5 TMED3 FBN2 ABP1 S100A8 RBP1 FCGRT LAMB2 CHRNB1 ENG SPINK2 GPX3 PRG2 GPA33 CLEC3B OCLN SLC6A2 MMP2 AGXT CSF3R MYL9 LAPTM5 MEST GRB7 LGR5 PLCB2 LAIR1 DAPK1 CNN3 CRIM1 PECAM1 IGFBP3
module_165	81	72	0.888889	19	1.13783e-05	PTGS2 SPI1 SPINK1 GPX2 CSF3R LYN NCF4 BCL2A1 PRTN3 ITGAM FCN1 DEFB1 FYB S100P PLEK LGALS4 CCL19 CEL MPO
CELL_ADHESION_MOLECULE_ACTIVITY	120	98	0.816667	23	1.1936e-05	OCLN VTN CD33 CCL3 ENTPD1 PCDH12 MCAM EMILIN1 EVA1 CD58 CEACAM1 ICAM4 ICAM2 GPA33 CDH2 CDH3 CD22 SELP SELL CDH13 PECAM1 DSC3 DSC2
LAL_KO_6MO_UP	64	56	0.875	16	1.88094e-05	STEAP4 SLC6A2 MARCO SAA2 PAPPA HMOX1 MMP19 MMP13 CTSB DST IL1R2 CD244 CXCL3 SLC11A1 IL8RB SLC15A3
RUTELLA_HEMATOGFSNDCS_DIFF	661	550	0.832073	78	2.14507e-05	AIF1 MAP3K6 LTB4R ZNF395 SERPINF1 IL1R2 PLTP ACPP GAS6 EMILIN1 LXN ACO1 EPB41L2 HK2 DHCR7 TBC1D1 SELL CCL19 HBEGF LMO2 PSD3 TNFAIP8 ME1 CCL8 CDKN1C CDKN1A SPINT2 NDUFS2 PTGER2 MAN2A2 PPM1F NCOA4 CD9 CALML4 FCN1 MS4A6A AQP9 PLOD3 LILRB2 CLEC5A NEK3 NR1H3 SLAMF8 CD59 CD58 ICAM2 PSEN2 CXCL3 LPXN CYP27B1 FCGR1A FYB DFNA5 SLC16A5 YWHAQ MMP9 PRKCB1 MMP2 SEPT9 CIAS1 IGFBP7 IL21R TNIP2 RAMP1 TNIP3 LAIR1 …
VOLTAGE_GATED_CALCIUM_CHANNEL_COMPLEX	15	12	0.8	7	2.29436e-05	CACNA2D1 CACNB1 CACNB4 CACNG1 CACNA1S CACNA1C CACNA1D
VERHAAK_AML_NPM1_MUT_VS_WT_DN	258	213	0.825581	38	2.46043e-05	SART2 H1F0 GATM JUP CHGN RETN SERPINF1 CLEC5A MST1 HGF TMOD1 CEACAM6 SPIB ICAM4 EGFL7 GPA33 PRTN3 CLDN15 NPR3 LRP3 MMP9 CSF3R MS4A3 TCN1 B4GALT6 PGDS MEST S100P LCN2 SPTBN1 IGFBP7 SYNGR1 RAMP1 STK32B EHD3 MPO MPL ELA2
module_88	832	735	0.883413	98	2.59151e-05	GATM BSN ARG1 RECQL5 GAS8 C10ORF10 SERPINA1 BRD4 CEACAM3 INHBC UGDH TRIM16 IGF1 STAB1 LRP3 LMO2 SLC22A18AS TACC2 ABCA1 ABCA3 SLCO2B1 CDKN1A PAX6 HP WISP2 TM4SF1 SCNN1A ABP1 ZBED4 EPOR CD33 RBP4 RBP1 EPHA2 SPINK1 GPX2 GPX3 SEPP1 PRG2 AMBP OCLN VTN MMP2 CSF3R FXYD1 GNMT DEFB1 CD79A AMT LAIR1 CHST3 SLPI DNAH3 CRIM1 HPN HPR MPO IGFBP3 MST1 IL1RN LTC4S PER1 FADS2 HBEGF COL1A1 XDH LCN2 HMOX1 TRPM2 FBN2…
BOQUEST_CD31PLUS_VS_CD31MINUS_UP	660	547	0.828788	77	3.13983e-05	OLFML2A SERPINF1 HLA-DRA C9ORF26 EMCN PLTP PCDH12 HBA2 APOL3 COL14A1 TGFBR3 PLXDC1 CSF3 SELP IGF1 ACLY HBEGF CD302 LMO2 HHEX MFAP4 ME1 CCL8 CX3CL1 CDKN1C EVA1 DNAJB1 WISP2 PTGER2 C5ORF4 TM4SF1 C10ORF10 OXTR CDH2 CDH5 CGI-38 CD9 CFI APOLD1 FAM13A1 NR1H3 NOTCH4 ENG STEAP4 DKFZP686A01247 MCF2L EDNRB GPX3 SEPP1 ICAM2 CXCL3 DFNA5 NPR3 DKK2 CLEC3B KIAA0746 PAPPA TFPI2 SOCS2 SLCO4A1 FXYD1 GIPC2 KCNS3 LA…
PHOSPHOINOSITIDE_MEDIATED_SIGNALING	48	41	0.854167	13	3.36548e-05	F2RL3 GNA15 AZU1 EDNRB LTB4R P2RY2 EDG2 PLCB2 EDG4 IL8RB P2RY11 AVPR1B PTAFR
ZHAN_MULTIPLE_MYELOMA_VS_NORMAL_DN	42	36	0.857143	12	3.84959e-05	LST1 AIF1 ITGB2 CD72 SYK LYZ LCN2 HHEX MSX1 PYGL DEFA1 ELA2
GNF2_CD1D	45	37	0.822222	12	5.23984e-05	AIF1 TLR2 LILRA1 FCN1 CLEC4A PYCARD MS4A6A TYROBP LILRB2 CD86 CD33 CD302
SANSOM_APC_5_DN	405	294	0.725926	47	5.39826e-05	RORC MXI1 LTB4R CCNA1 NCF1 LYL1 PLTP GNAZ SPIB RDH5 ABHD8 CD302 GNPDA1 SLC2A5 CDKN2B ST3GAL4 XDH CX3CL1 IL12RB2 MERTK CASP6 MAPRE3 INPP5D ABP1 SMPD2 GGT1 RBP4 CD72 NR1H3 TYROBP ICAM2 CYP27B1 CD22 NPR3 SEPT4 SLC22A18 TNFRSF17 KEAP1 ITGB2 LAPTM5 ITGAX CD79B CD79A SOX18 CD82 SLPI PTPRE
GNF2_MCL1	57	49	0.859649	14	6.20133e-05	IER2 AIF1 TLR2 TLR8 LILRA1 CLEC4A PLCB2 ITGB2 MFSD1 PYCARD PTPRE SELL PECAM1 CD302
GNF2_S100A4	47	44	0.93617	13	7.70458e-05	LST1 AIF1 ITGB2 LILRA1 FCN1 PYCARD CLEC4A TYROBP PILRA MYO1F LILRB2 PECAM1 SH3BGRL3
G_PROTEIN_SIGNALING__COUPLED_TO_IP3_SECOND_MESSENGER__PHOSPHOLIPASE_C_ACTIVATING	45	39	0.866667	12	9.35805e-05	F2RL3 GNA15 AZU1 EDNRB LTB4R P2RY2 EDG2 EDG4 PLCB2 IL8RB P2RY11 AVPR1B
module_324	133	118	0.887218	24	9.41538e-05	AIF1 MMP9 MMP7 MMP2 CA11 MST1 ITGAM ARG1 ITGAX S100P GAS6 TP53I3 LTF LOXL1 MMP14 MMP13 SLIT2 CDH2 CDH3 CDH5 FCN1 FBN2 CDH13 ABP1
CARIES_PULP_UP	212	179	0.84434	32	0.000100651	PTGS2 S100A8 CFI NCF4 HLA-DRA TYROBP IL1RN SLAMF8 SFRP4 SERPINA1 LYN C1QL1 C3 FYB IL6 PLEK STAB1 MMP9 KIAA0746 BCL2A1 TNFAIP8 CCL3 ITGB2 ABCA1 LAPTM5 GPR109B SLPI CTSB C10ORF10 FCN1 MS4A6A PECAM1
DAC_PANC_UP	378	337	0.891534	51	0.00011309	DIRAS3 TWIST1 MSX1 SERPINF1 RBP4 KCNJ2 PROCR NCOR2 LXN CAMKK2 SERPINA1 AVP MMP19 PARVA C3 CD22 PER1 CCL19 CLEC11A CD180 ZNF165 HBEGF GAMT VTN DNAJC6 HSPC159 CA11 CCL3 CX3CL1 LAPTM5 HOXA9 B4GALT6 SSX1 PGDS MRC2 CDKN1C CDKN1A VCY PAX6 KLK10 SPINT1 PADI4 CNN3 C10ORF10 CDH3 CYP26B1 PYCARD TMEM51 RGS17 IRF7 IGFBP3
TGF-beta Receptor	1298	1171	0.902157	140	0.000129358	EHD3 EDG2 ENG F3 EPB41L2 EPHA2 EPOR CSRP2 DAPK1 DIRAS3 CXCL3 CXCL6 HPN HEBP1 HGF IL1RN ID4 IDH2 INSR GALNT5 GAS6 GPRC5A GRB7 GNPDA1 ANKRD22 AOX1 ARNT2 COL1A1 CCNA1 CDKN1A ADAMTS1 ACO1 SLC5A5 TPO VTN ABCA3 CDH2 CDKN1C CEACAM6 CDH13 CDH11 CD244 CLEC11A B3GALT3 BST1 BTN2A1 CCL8 SFRP4 SGNE1 SEPP1 SEPT4 SPINT2 SPINK2 SPI1 SLPI RBP4 RASSF5 RPL13A WISP2 CDK2 MMP2 ZNF395 TP53I3 TM4SF1 TFPI2 TGFBR3 MEST M…
CELLSURFACE	89	78	0.876404	18	0.000130431	CD33 CD180 CD40 CD79B CD244 CD79A ITGAX CD82 CD302 CD58 CD86 ITGAM SELL CD59 CD72 CD9 CD248 CD22
ALCALAY_AML_NPMC_UP	139	121	0.870504	24	0.000141938	ZNF580 AGXT MMP2 BCL10 STRN3 GRB10 TGIF2 MOSC2 LAMB2 UGCGL2 HOXA9 NKX3-1 DEFB1 HOXB2 H2BFS SLC24A3 SEPP1 PRG2 ACVR1 CTNND1 WDFY3 ICA1 RRBP1 DSC2
VOLTAGE_GATED_CALCIUM_CHANNEL_ACTIVITY	18	15	0.833333	7	0.000146684	CACNA2D1 CACNB1 CACNB4 CACNG1 CACNA1S CACNA1C CACNA1D
GNF2_FOS	41	35	0.853659	11	0.00014776	IER2 CIAS1 MFSD1 FES LILRA1 FCN1 PYCARD MS4A6A LILRB2 CD33 CD302
RGAGGAARY_V$PU1_Q6	522	377	0.722222	55	0.000165995	RORC LTB4R PTPRJ MSX1 UNC13D EMCN LYL1 TNK1 TREML2 SPI1 LTC4S LYN CLIC1 CSF3 TRIP13 STAB1 HHEX FGD2 PTK7 SH3TC1 FOXA1 CACNA1D PAX6 PTAFR GALNT4 C1QTNF5 WDFY3 CEBPE TWIST1 PLD3 LIF NKX2-2 TYROBP LGALS4 BAG1 ICAM2 PPGB ADAM15 BCL2 NLGN3 ITPR2 YWHAQ MMP9 GAL3ST3 PTPN7 PTPN6 PRICKLE1 CD79B CBFA2T3 KCNQ1 PLCB2 CTNND1 TPM3 ICA1 MPO
module_128	98	80	0.816327	18	0.000183762	LMO2 AIF1 MMP9 MMP2 IFITM3 ITGB2 TYROBP HBA2 GAS6 APOL3 LYZ DAPK1 CTSB CPM FCGR1A PPAP2B CDH13 FCGR2A
CELL_SURFACE_RECEPTOR_LINKED_SIGNAL_TRANSDUCTION_GO_0007166	642	541	0.842679	73	0.00019337	LTB4R PTPRJ PTPRT GRB10 ADAMTS1 HCRTR2 TGFBR1 COL16A1 AVPR1B TGFBR3 GNAZ C3 FFAR3 FFAR2 IL6 CDH13 P2RY11 GNA15 GRIK1 MARCO CDKN2B EDG3 EDG2 INSR RGR EDG4 GABRR1 GPR55 CCL3 CX3CL1 ABCA1 IL12RB2 GPR21 P2RY2 CDKN1C GPR39 MERTK GPR109B PTGER2 PTGER3 PTAFR ACVR1 STUB1 LILRA1 CLEC4A DEPDC2 LILRB2 CIDEA SMAD2 CD59 ENG EDNRB BAG1 GRM7 PSEN2 AZU1 NPR2 F2RL3 IRAK3 DEFB1 PTPN6 CD79A GRB7 LGR5 RAMP1 IFNGR2 P…
RESPONSE_TO_EXTERNAL_STIMULUS	313	261	0.833866	41	0.000231991	S100A8 AIF1 LTB4R SYK F12 CD40 DCBLD2 HOXB13 APOL3 CD59 SAA1 LYZ WAS SLIT2 CXCL6 PER1 CCL19 CDH13 AOX1 F2RL2 F2RL3 PGLYRP1 CDKN2B EDG3 IL20 DEFA1 CCL1 CCL3 ADORA2A CCL8 ITGB2 CX3CL1 SFTPD ENTPD1 DEFB1 CDKN1A CRP PTAFR GP1BA RNASE2 IL8RB
GNF2_SPI1	34	31	0.911765	10	0.000232028	LST1 AQP9 SPI1 FOLR3 CSF3R RARA PILRA MYO1F P2RY13 FCGR2A
GNF2_ITGB2	57	55	0.964912	14	0.000241098	ELF4 AIF1 LILRA1 PLCB2 WAS LST1 ITGB2 ITGAM ITGAX PYCARD TYROBP MYO1F PECAM1 SH3BGRL3
module_79	100	82	0.82	18	0.000255254	LMO2 AIF1 MMP9 MMP2 IFITM3 ITGB2 TYROBP HBA2 GAS6 APOL3 LYZ DAPK1 CTSB CPM FCGR1A PPAP2B CDH13 FCGR2A
module_170	101	82	0.811881	18	0.000255254	LMO2 AIF1 MMP9 MMP2 IFITM3 ITGB2 TYROBP HBA2 GAS6 APOL3 LYZ DAPK1 CTSB CPM FCGR1A PPAP2B CDH13 FCGR2A
LAL_KO_3MO_UP	48	43	0.895833	12	0.000262856	IL1R2 STEAP4 CD244 CXCL3 MARCO SLC11A1 SAA2 HMOX1 MMP19 IL8RB CTSB SLC15A3
MARTINELLI_IFNS_DIFF	24	21	0.875	8	0.000270864	GPR109B LCN2 AZU1 IL8RB MPO CSF3R DEFA1 ELA2
LEUKOCYTE_CHEMOTAXIS	13	12	0.923077	6	0.000282008	ITGB2 CX3CL1 IL8RB SAA1 SFTPD SYK
DEFENSE_RESPONSE	271	222	0.819188	36	0.000292542	S100A8 AIF1 LILRA1 LTB4R NCF1 CD40 LILRB2 CLEC5A TYROBP APOL3 IL28RA NOS2A LYZ WAS CXCL6 AZU1 BCL2 P2RY11 STAB1 AOX1 PGLYRP1 TLR8 CSF3R EDG3 BCL10 IL20 CCL3 ADORA2A CX3CL1 SFTPD DEFB1 CRP HP PTAFR IL8RB MPO
IMMUNE_RESPONSE	237	198	0.835443	33	0.000309172	AQP9 LTB4R NCF4 LILRB2 IL1R2 FCGRT IL28RA CEACAM8 FCGR3B WAS XBP1 FCGR1A BCL2 CD22 FYB IL6 CCL19 VTN TLR8 BCL10 BST1 IL27 DEFA1 IFITM3 CX3CL1 SFTPD DEFB1 CD79B CD79A LTF CD86 PTAFR FCN1
VERHAAK_AML_NPM1_MUT_VS_WT_UP	189	158	0.835979	28	0.000309637	AQP9 GGT1 MMP2 LILRA1 BCL2A1 LILRB2 PRDM2 CCL1 KCNJ2 HOXA9 DEFB1 HOXB2 GPR109B SPINK2 HMOX1 SERPINA1 SEPP1 FCGR3B PILRA CD86 SORT1 PTAFR CXCL3 FCN1 IL6 RNASE2 PLEK SLC15A3
RESPONSE_TO_CHEMICAL_STIMULUS	315	257	0.815873	40	0.000334115	AQP9 SYK MTF1 ABCG2 NR1I2 PIP3-E TAS1R2 SAA1 GPX3 SEPP1 LYN SLIT2 STEAP2 CXCL6 BCL2 CCL19 CDH13 SLC22A18 CDKN2B CYGB BCL10 DEFA1 ME1 CCL1 CCL3 CCL8 ITGB2 CX3CL1 ABCA3 SFTPD DEFB1 DNAJB1 NDUFS2 PTAFR GLRX2 UGT1A9 RNASE2 IL8RB UGT2B4 MPO
module_122	140	128	0.914286	24	0.000345375	VTN WNT2 CSF3R COL1A1 PTK7 ITGB2 CX3CL1 ITGAM LAMB2 ITGAX LGALS4 MCAM COL16A1 LAMA4 ICAM4 CDH2 CDH3 CDH5 FBN2 SELP SELL COL5A1 CDH13 PECAM1
LOCOMOTORY_BEHAVIOR	97	84	0.865979	18	0.000349842	SYK DEFA1 CCL1 CCL3 CCL8 ITGB2 CX3CL1 SFTPD DEFB1 PGDS SAA1 SLIT2 PTAFR CXCL6 RNASE2 CCL19 IL8RB CDH13
CALCIUM_CHANNEL_ACTIVITY	33	27	0.818182	9	0.000361357	CACNB1 CACNB4 TRPC1 CACNA2D1 CACNG1 CACNA1S TRPM2 CACNA1C CACNA1D
LIAN_MYELOID_DIFF_GRANULE	28	22	0.785714	8	0.000392674	MMP9 ITGB2 LTF MMP13 LCN2 MPO CTSB ELA2
module_76	81	71	0.876543	16	0.000404391	PTGS2 AIF1 TLR2 SAA1 LYZ CD40 PTAFR CCL3 ADORA2A C3 CCL8 CXCL6 CX3CL1 CCL19 IL8RB AOX1
EXTRACELLULAR_REGION	448	382	0.852679	54	0.00041981	SERPINF1 PLTP IL1RN COL16A1 CEACAM8 SERPINA1 EGFL7 LYZ MMP13 MMP11 INHBC CSF3 IL6 CLEC11A CDH13 HBEGF PLUNC IL27 IL20 CCL1 CX3CL1 SPINT2 LOXL3 LOXL1 SPINT1 FBN2 RNASE2 RNASE3 COL5A3 COL5A1 RBP4 LAMB2 LAMA4 SFRP4 GPX3 PRG2 SLIT2 CXCL3 DKK2 FBLN5 MMP9 FGF17 MMP7 VTN MMP2 PAPPA TFPI2 MEPE DST SFTPD HABP2 KLK10 AMH CD248
GNF2_TNFRSF1B	65	58	0.892308	14	0.000436475	AIF1 TLR2 LILRA1 CLEC4A PILRA LILRB2 LST1 ITGB2 FCN1 PYCARD MS4A6A TYROBP PECAM1 SH3BGRL3
module_23	564	501	0.888298	67	0.000450262	FHIT GATM BSN MST1 ARG1 PROCR AVPR1B GPLD1 LTC4S SERPINA1 BRD4 ACO1 WAS MMP11 INHBC UGDH TRIM16 FADS2 IGF1 STAB1 AOX1 LRP3 SLC22A18AS ST3GAL4 COL1A1 XDH SLCO2B1 PC ACOT2 HP TRPM2 AQP9 F12 RBP4 RBP1 FCGRT SLC11A1 LAMB2 LGALS4 CHRNB1 ENG GPX3 SEPP1 SLIT2 AMBP BCL2 CD22 CLEC3B SLC22A18 SLC6A2 VTN AGXT FXYD1 MYL9 GNMT DEFB1 GRB7 AMT LAIR1 SLPI DNAH3 HPN HPR MPG UGT2B4 CYP4F3 IGFBP3
REGULATION_OF_TRANSFORMING_GROWTH_FACTOR_BETA_RECEPTOR_SIGNALING_PATHWAY	14	13	0.928571	6	0.000484396	CIDEA SMAD2 CDKN1C CDKN2B HIPK2 ENG
POSITIVE_REGULATION_OF_CELLULAR_PROCESS	669	551	0.823617	72	0.000549881	SART1 BTK SERPINF1 CDC42EP5 UTF1 TGFBR1 APOL3 ELF4 SPI1 LYN NSD1 CSF3 IL6 IGF1 CLEC11A CDH13 BNC1 ZAK CDKN2B EDG3 EDG2 SAMD4A BCL10 IL27 IL20 ABCA1 CX3CL1 IL12RB2 CDKN1C CDKN1A TRIP6 CASP6 HMOX1 CDK2 ACVR1 DCC PPM1A STUB1 ELA2 ABRA CD40 LIF CIDEA SMAD2 LAMA1 NOTCH4 PTEN CAMKK2 SAA1 SLIT2 PRTN3 AZU1 PPP2R4 ARNT2 TLR2 TLR8 TLR9 GATA4 SFTPD BOC DAPK3 DAPK1 TNFRSF9 CD86 HIPK2 NPAS2 PYCARD POU3F2 CASP…
module_367	29	23	0.793103	8	0.00055552	F2RL2 GNA15 OXTR EDNRB LTB4R P2RY2 EDG2 IL8RB
module_6	413	379	0.917676	53	0.000612635	GATM F3 C10ORF10 CEACAM6 SERPINA1 LYN SERPINB1 SERPINB3 UGDH TRIM16 PER1 STAB1 PRSS23 ST3GAL4 MFAP4 CX3CL1 S100P LCN2 CDKN1A TRPM2 ALDH3B1 TM4SF1 TMED3 SCNN1A S100A8 RBP4 FCGRT LAMB2 CHRNB1 ENG SPINK2 GPX2 GPX3 SEPP1 SLIT2 CD22 CLEC3B TCN1 CSTA MYL9 LAPTM5 PPL DEFB1 HOXB2 CD79A LTF KCNQ1 FOXJ1 SLPI CNN3 GPRC5A CRIM1 IGFBP3
module_154	75	67	0.893333	15	0.000653714	S100A8 PTGS2 GPX2 SAA1 KLK10 TFPI2 MMP14 KRT17 CSTA TM4SF1 DST CDH3 ROPN1L FBN2 DSC3
PROSTAGLANDIN_AND_LEUKOTRIENE_METABOLISM	33	29	0.878788	9	0.000656187	PTGS2 GGT1 TPO PGDS LPO CBR3 MPO PLA2G6 CYP4F3
module_96	37	29	0.783784	9	0.000656187	CD72 FCN1 SFTPD CD22 SELP SELL LGALS4 PRG2 CLEC3B
TRANSFORMING_GROWTH_FACTOR_BETA_RECEPTOR_SIGNALING_PATHWAY	36	35	0.972222	10	0.000691453	STUB1 CDKN2B TGFBR1 CIDEA SMAD2 CDKN1C HIPK2 TGFBR3 ENG ACVR1
HOHENKIRK_MONOCYTE_DEND_DN	123	111	0.902439	21	0.00069869	S100A8 MMP9 NCF1 BST1 SERPINF1 ME1 IL1R2 LST1 ELK3 SLC11A1 SPINK1 SERPINA1 LYZ NCOA4 C3 CXCL3 FCN1 FYB AMPD3 CD180 IRF7
LEUKOCYTE_MIGRATION	16	14	0.875	6	0.000784145	ITGB2 CX3CL1 IL8RB SAA1 SFTPD SYK
