# Supplementary material for: An Epigenetic Signature in Peripheral Blood Predicts Active Ovarian Cancer
Source: PLoS One. 2009 Dec 18;4(12):e8274. doi: 10.1371/journal.pone.0008274 (PMC2793425; doi:10.1371/journal.pone.0008274)
Supplement: Table S4 — Enrichment analysis of genes undergoing age and cancer specific DNAm changes and genes upregulated in major blood cell-types. (0.01 MB XLS) [file pone.0008274.s010.xls]

## Sheet: BloodExpCpGtable.txt
CpG-list	BloodExpCellType-B-cells (236)	BloodExpCellType-GRANULOCYTES (280)	BloodExpCellType-T-CD4 cells (158)	Genes in significant overlap-B	Genes in significant overlap-GRANS	Genes in significant overlap-T
	Observed overlap (Expected overlap , P-value)	Observed overlap (Expected overlap , P-value)	Observed overlap (Expected overlap , P-value)
AgeHypoM (363)	6 (6 , 0.549)	12 (7 , 0.052)	5 (4 , 0.367)	NA	NA	NA
AgeHyperM (226)	8 (4 , 0.027)	5 (4 , 0.414)	7 (2 , 0.01)	BLR1 BRDG1 IRF8 GLDC SYK ALOX5 DMXL1	NA	CD3G CD3D TXK DOCK9 CD3Z SYT1 SPOCK2
PreHypoM (1513)	41 (23 , 2e-04)	50 (27 , 2e-05)	17 (15 , 0.375)	IGLL1 CD72 RALGPS2 KIAA0746 CD180 SLC2A5 BRD4 MARCH1 HHEX CORO2B TMEPAI TNFRSF17 PRICKLE1 CD79A JMJD2B BTK CD79B CD22 PSEN2 SYK FGD2 MMP11 COL14A1 IFNGR2 JUP NKG7 CR1 SPIB SH3BP5 LYN SPI1 EPB41L2 CD1D CD86 HLA-DRA TBC1D1 KLF1 CTSZ ABCA1 LHFPL2 NCF4	CREB5 IL8RB AQP9 S100P IL1R2 CSF3R GPR109A NFE2 MYCN SOAT1 KLF1 IL1RN MMP9 FCGRT RNASE2 AOX1 NAGA KCNJ2 C5orf4 PTAFR TLR8 SLPI MXI1 TMOD1 NCF2 DIRAS3 PICALM COL16A1 PYGL CTSB CD302 MOSC1 PPM1A IDH2 LYZ DFNA5 FCGR3B BST2 DEFA1 PPM1F NCOA4 LMO2 SH3BGRL3 TM4SF1 LYN MFSD1 EIF2C4 RASSF2 UBN1 ELF4	NA
PreHyperM (1201)	34 (19 , 5e-04)	26 (22 , 0.235)	24 (13 , 0.002)	PNOC AIM2 CD19 C11orf24 CR2 VPREB3 TCF4 BLR1 EPHX1 BRDG1 IRF8 AFF3 TNFRSF17 LY86 STAT6 POU2F2 CD1C WASPIP BLK ST14 UBE2J1 SP140 FGD2 IFNGR2 CTSH PLCG2 NFKBIE UVRAG EVI5L RRAS2 CD1D	NA	CD3G LEF1 CD3D ITGA6 APBA2 CCND2 TXK IL32 GALT TMC6 CD96 ATP1A1 LCK CD5 CCL5 CD3E CD3Z GBP1 MYBL1 TIAM1 GIMAP4 GIMAP2 LPIN2 SPOCK2
