# Supplementary material for: An Epigenetic Signature in Peripheral Blood Predicts Active Ovarian Cancer
Source: PLoS One. 2009 Dec 18;4(12):e8274. doi: 10.1371/journal.pone.0008274 (PMC2793425; doi:10.1371/journal.pone.0008274)
Supplement: Table S6 — Gene Set Enrichment Analysis of genes differentially expressed between major blood cell types. (0.17 MB XLS) [file pone.0008274.s012.xls]

## Sheet: MSigDB-summary-BLOOD.txt
Summary of GSEA (MSigDB) on genes differentially expressed between major blood cell-types (see http://www.broad.mit.edu/gsea/msigdb/ for detailed annotation of gene lists)
Gene List	nList	nRep	fRep	nOVLAP	pvalue	Genes
module_45	580	524	0.903448	133	2.05777e-57	FHIT,SERPINE1,SYK,WNT10B,NCF2,NCF4,FGL2,TCF7,MAP2K3,IL1RN,CUGBP2,UBE2L6,RGS2,PI3,GALNAC4S-6ST,ELF4,SPI1,IL4R,IL13RA1,LYN,CCND2,LRMP,ARL4C,ALPL,HLA-DQB1,ACSL1,KIAA1539,QPCT,RASSF2,CD302,DUSP6,LMO2,SLC7A7,ZIC2,SLC2A1,EDG4,ACTN1,,MNDA,TNFAIP3,IL32,ABCA1,CCL5,S100P,IGJ,ARID3A,LAMP2,NKG7,KYNU,IMPA2,SCAP2,HLA-DMA,ALAS2,CSF2RB,LIMK2,LCK,PTAFR,LCP2,GPSM3,HSPA6,CD6,SELPLG,RNASE2,RNASE6,ANXA1,MAL,RARRES3,A…
module_84	547	476	0.870201	118	1.53523e-49	SERPINE1,WNT10B,NCF2,NCF4,SERPING1,HLA-DRA,HSPA1A,HLA-DRB5,FGL2,HLA-DPB1,TCF7,IL1RN,CUGBP2,UBE2L6,PI3,GALNAC4S-6ST,IL4R,CREG1,SPIB,LYN,ACTA2,LYZ,CCND2,LRMP,HLA-DQB1,ALPL,ITM2A,ACSL1,KIAA1539,QPCT,CD302,DUSP6,LMO2,TSPAN7,SLC7A7,MB,ACTN1,,MNDA,TNFAIP3,APOC2,IL32,ABCA1,CCL5,S100P,IGJ,NKG7,KYNU,HLA-DMA,RHOH,LCK,LCP2,GPSM3,PLEKHO1,HSPA6,CD6,SELPLG,RNASE2,RNASE6,ANXA1,MAL,RARRES3,AQP9,S100A8,DNASE1L3,C…
LEE_TCELLS2_UP	1141	857	0.751096	139	7.87102e-36	VNN2,UBE2J1,GLUL,HLA-DRA,BCL2L1,IL4R,LYN,IL6R,CLIC4,PLXDC1,LRMP,TXK,PDK1,DUSP2,PHF16,DUSP6,PRC1,POU2AF1,CSDA,,IFITM1,CYSLTR1,IFITM2,P2RY5,IGJ,NR4A2,CDC14A,SCAP2,SLC35D2,PTGER2,SNX10,UPP1,TMEPAI,CD6,SELPLG,CD5,CEBPB,C1orf21,SCRN1,MAL,TNFSF8,ID2,IL6ST,NELL2,CD48,CAMSAP1L1,LHFPL2,CD38,CAMK4,ADA,IDH2,ATP5B,GZMK,ADK,BCL11A,APBA2,BCL6,LRRN3,CD1C,CD1B,BIRC3,CD1D,FYN,GBP1,TCL1A,ITGB7,FOXP1,CORO1C,ITGA6,A…
module_46	393	355	0.903308	81	4.04791e-31	IGLL1,NCF2,NCF4,SERPING1,KLRC1,HLA-DRA,HLA-DRB5,HLA-DOA,FGF9,IL4R,CREG1,DPP4,IL6R,BST2,MNDA,IFITM1,IFITM2,NR4A2,AIM2,LAT,S100B,PAX5,HLA-DMB,CSF2RB,PTAFR,LCP2,CD6,CD5,CEBPB,RNASE6,AQP9,IL6ST,CD48,LILRA2,APOE,CD3G,CD3D,FCGRT,CD72,ADA,LGALS3BP,IFI27,LY86,TGFA,FCGR3B,CAMP,SEMA4D,PRF1,PBEF1,CD22,BCL6,FYB,IL18R1,CD1C,CD1B,CD19,FYN,VIPR1,GATA3,CSF3R,MX2,CIITA,GNLY,CST7,GBP1,CNR2,CD79B,CD79A,CD8A,CD8B1,I…
module_75	397	363	0.914358	81	2.13911e-30	MAP3K8,IGLL1,NCF2,NCF4,SERPING1,KLRC1,HLA-DRA,HLA-DRB5,HLA-DOA,IL4R,CREG1,DPP4,IL6R,BST2,MNDA,IFITM1,IFITM2,NR4A2,AIM2,LAT,S100B,PAX5,HLA-DMB,CSF2RB,LCK,PTAFR,LCP2,CD6,CD5,RNASE6,AQP9,IL6ST,CD48,LILRA2,APOE,CD3G,CD3D,FCGRT,CD72,ADA,LGALS3BP,IFI27,LY86,GPX1,TGFA,FCGR3B,CAMP,ADM,SEMA4D,PRF1,PBEF1,CD22,BCL6,FYB,IL18R1,CD1C,CD19,FYN,VIPR1,GATA3,CSF3R,MX2,GNLY,CST7,GBP1,CNR2,EPHX1,CD79B,CD79A,CD8A,CD8…
module_44	327	289	0.883792	68	4.71781e-27	RARRES3,S100A8,AQP3,CD48,APOE,CD3D,CD3E,NCF4,MME,FCGRT,FGL2,TCF7,CUGBP2,S100A11,UBE2L6,LGALS9,IFI27,PI3,ABCF1,,IL4R,CREG1,BRD4,ICAM3,GMPR,ADAM19,HLA-DQB1,ITM2A,CD22,BCL6,FYB,BIRC3,ITPR1,DUSP2,RASSF2,MMP9,TSPAN7,ZIC2,SATB1,ACTN1,,TNFAIP3,IL32,CCNG2,IGJ,CORO1A,ITGA6,CD79A,CD8A,CD8B1,HLA-DMA,SLA,RHOH,LEF1,GRN,LCK,SLPI,CTSC,LCP2,CD3Z,GPSM3,RGS10,CD6,PIK3R1,RNASE6,MAL,CPVL,IRF8
module_292	136	102	0.75	41	1.40468e-26	AQP9,CD48,IGLL1,MX2,CD3D,GNLY,SP140,CAMK4,DEFA1,GBP1,HLA-DRA,IFITM1,IFITM2,TCL1A,CD72,CD74,P2RY5,HLA-DPB1,BLNK,FOXP1,CD79B,CD79A,CD200,,HLA-DMB,HLA-DMA,SPIB,ICAM3,CD86,LCK,ADAM19,HLA-DQB1,TNFRSF25,ABTB1,POU2F2,CD22,CD5,IL2RB,MAL,CD19,BANK1
IL-2	685	596	0.870073	97	6.47544e-25	NELL2,CDIPT,ARRB2,GZMK,CDR2,DPP4,VNN2,CDC25B,BMF,TCF7,ADA,CAMK4,MXI1,CITED2,ITPKB,LRMP,PIK3R1,CCL5,LYN,SORL1,SPOCK2,SMAD3,CCNG2,BIRC3,FYB,ACTN1,AQP3,LAT,RGS10,LIMK2,BCL6,PIK3C2B,DNAJB1,TNFRSF25,CD6,RPL21,CD5,ITGB7,MAPK1,SOCS3,S100A11,APOBEC3B,BNIP3L,FCGBP,LEPROTL1,PRKCA,PRKCE,NKG7,KLRC1,BCL2L1,JUN,LCK,IL2RB,PRF1,IGJ,TPI1,FLT3LG,FYN,TXK,ADAM19,PMAIP1,IL4R,PAK1,MAL,RRAS2,CTSC,PTGER2,ODC1,SLC7A7,LDH…
CHIARETTI_T_ALL_DIFF	282	226	0.801418	57	1.94944e-24	S100A8,IL6ST,SELENBP1,RORA,AQP3,KIAA0125,IGLL1,NCF4,NFKBIE,XK,S100A10,RGS2,CD200,,IL4R,LYN,CLIC4,CCND2,LRMP,ARL4C,ZBTB16,ITM2A,ACSL1,BCL11A,BCL6,FYB,SWAP70,CD1B,BIRC3,CD1D,DUSP2,TOB1,DUSP6,LMO2,PMAIP1,CSDA,,HHEX,CCL5,IGJ,LAT,ITGA6,CD8A,SCAP2,SAP30,ALAS2,PRKCA,BUB1B,CTSH,SPOCK2,RASGRP1,CEBPB,CR2,ANXA1,MAL,ANXA5,ALOX5
module_436	138	99	0.717391	38	7.46586e-24	AQP9,IGLL1,CD3D,BST2,GNLY,CAMK4,DEFA1,HLA-DRA,GBP1,IFITM1,TCL1A,CD74,LGALS3BP,P2RY5,HLA-DPB1,BLNK,UBE2L6,FOXP1,IFI27,CD79B,CD79A,CD200,,HLA-DMB,HLA-DMA,SPIB,CD86,ADAM19,HLA-DQB1,TNFRSF25,ABTB1,POU2F2,CD5,RCSD1,IL2RB,MAL,MARCH1,BANK1
CHIARETTI_T_ALL	259	212	0.818533	54	2.00752e-23	S100A8,SELENBP1,RORA,AQP3,KIAA0125,IGLL1,NCF4,NFKBIE,XK,S100A10,RGS2,CD200,,IL4R,LYN,CLIC4,CCND2,LRMP,ARL4C,ZBTB16,ITM2A,ACSL1,BCL11A,BCL6,FYB,SWAP70,CD1B,BIRC3,DUSP2,TOB1,DUSP6,LMO2,PMAIP1,CSDA,,HHEX,CCL5,IGJ,LAT,ITGA6,CD8A,SCAP2,SAP30,ALAS2,PRKCA,BUB1B,CTSH,SPOCK2,RASGRP1,CEBPB,CR2,ANXA1,MAL,ALOX5
module_345	126	91	0.722222	36	3.39008e-23	AQP9,IGLL1,CD3D,BST2,GNLY,CAMK4,DEFA1,HLA-DRA,GBP1,IFITM1,TCL1A,CD74,LGALS3BP,P2RY5,HLA-DPB1,BLNK,UBE2L6,FOXP1,IFI27,CD79B,CD79A,,HLA-DMB,HLA-DMA,SPIB,CD86,ADAM19,HLA-DQB1,TNFRSF25,ABTB1,POU2F2,CD5,IL2RB,MAL,CD19,BANK1
IMMUNE_SYSTEM_PROCESS	334	283	0.847305	62	5.7672e-23	AQP9,IL6ST,TPD52,SYK,CD3D,CD3E,NCF4,IL1R2,FCGRT,CD74,BLNK,TCF7,ELF4,LY86,SPI1,IL4R,FCGR3B,DPP4,LYN,IL6R,LRMP,SEMA4D,ZBTB16,CD22,FYB,CD1D,FYN,BNIP3L,MMP9,VIPR1,TLR7,TLR8,CIITA,POU2AF1,BST2,CST7,DEFA1,IFITM2,IL32,CCL5,CNR2,AIM2,LAT,RFX1,CD79B,CD79A,PAX5,ACVR1B,CD96,ALAS2,CTSW,CD83,CD86,LCK,CTSC,PTAFR,LCP2,POU2F2,CEBPB,MAL,IL8RB,IRF8
BRCA_ER_NEG	929	804	0.865447	108	7.42683e-21	LDHB,FLJ11000,IGLL1,BACE2,NFKBIE,MYBL2,FGL2,CUGBP2,RGS2,ZNF532,SPIB,LYN,LYZ,CLIC4,ARL4C,HLA-DQB1,QPCT,DUSP2,PRC1,POU2AF1,CSDA,IL32,CCL5,AIM2,ATF4,LAMP2,IMPA2,LYAR,TM4SF1,CD48,CD3G,CD3D,OPTN,CD74,IDH2,CHI3L1,TGFA,TUBB6,ADM,SEMA4D,PBEF1,BCL11A,FYB,BIRC3,CD180,SOD2,MMP9,GATA6,MX2,HRK,SLC25A37,CORO1C,CORO1A,PRKCI,CD83,CD86,SLPI,OXCT1,SLC39A8,IL2RB,GIMAP4,SMOX,SYK,NCF2,ST14,IL1R2,ODC1,TCF7,MARCKS,DAPP…
CARIES_PULP_UP	212	179	0.84434	46	2.77214e-20	S100A8,AQP3,CD48,APOE,NCF2,NCF4,HLA-DRA,CD74,FGL2,HLA-DOA,BLNK,IL1RN,CHI3L1,RGS2,PI3,LYN,ADM,HLA-DQB1,PBEF1,ACSL1,FYB,BIRC3,SOD2,CD1D,MMP9,KIAA0746,POU2AF1,SOCS3,MNDA,TNFAIP3,ABCA1,CCL5,KYNU,SORL1,SCAP2,SLA,CSF2RB,SLPI,CTSC,CTSB,CTSH,LCP2,CPVL,IRF8,ALOX5,IRF4
module_208	124	90	0.725806	32	4.18462e-19	AQP9,CD48,MX2,CD3D,GNLY,CAMK4,DEFA1,HLA-DRA,GBP1,IFITM1,IFITM2,CD74,P2RY5,HLA-DPB1,TCF7,FOXP1,CD79A,CD200,,CD8B1,HLA-DMB,HLA-DMA,CD86,ADAM19,HLA-DQB1,TNFRSF25,ABTB1,CD5,IL2RB,MAL,CPVL,BANK1
module_64	517	470	0.909091	75	7.402e-19	RORA,MAP3K8,RXRA,KLRC1,HLA-DRA,KCNJ2,HLA-DRB5,HLA-DOA,RGS2,IL4R,SLC22A4,IL6R,LRMP,DUSP2,DUSP6,TSPAN7,BST2,IFITM1,ABCA1,P2RY5,NR4A2,LAT,NKG7,HLA-DMB,CSF2RB,ADRB2,LCK,PTAFR,CD6,CD5,ANXA1,MAL,AQP9,IL6ST,AQP3,NOV,LILRA2,APOE,CD3G,CD3D,CD3E,CAMK4,FCGRT,LGALS3BP,LGALS3,GYPB,TGFA,ICAM3,TNFRSF10C,ADM,SEMA4D,PBEF1,STAT4,CD22,IL18R1,CD1C,CD19,VIPR1,CSF3R,ITGB7,CNR2,CD79B,CD79A,CD8A,CD8B1,SLA,CD96,PRKCQ,CD8…
IMMUNE_RESPONSE	237	204	0.860759	47	1.34145e-18	AQP9,IL6ST,NCF4,IL1R2,FCGRT,CD74,BLNK,TCF7,LY86,IL4R,FCGR3B,DPP4,IL6R,SEMA4D,CD22,FYB,CD1D,FYN,BNIP3L,VIPR1,TLR7,TLR8,CIITA,POU2AF1,BST2,CST7,DEFA1,IFITM2,IL32,CCL5,CNR2,AIM2,LAT,RFX1,CD79B,CD79A,PAX5,CD96,CTSW,CD83,CD86,CTSC,PTAFR,LCP2,POU2F2,CEBPB,IRF8
BOQUEST_CD31PLUS_VS_CD31MINUS_UP	660	545	0.825758	80	7.89789e-18	LTBP4,SELENBP1,RORA,SERPINE1,MAP3K8,SSPN,JUN,HLA-DRA,MYBL1,FGL2,HLA-DPB1,TCF4,CUGBP2,COL14A1,RGS2,EVI1,PIK3C2B,IL6R,PLXDC1,LRMP,HLA-DQB1,ITM2A,SHMT2,SWAP70,RPS6KA5,RPS6KA2,CD302,DUSP6,MTSS1,LMO2,TSPAN7,ANK2,BST2,HHEX,GPR56,TNFAIP3,IFITM1,P2RY5,MET,DOCK9,DNAJB1,HLA-DMA,CSF2RB,PTGER2,LIMK2,LOC57228,ADRB2,C5orf4,TM4SF1,LCP2,UPP1,HSPA6,MAN1C1,NELL2,TPD52,APOE,MATN2,CD74,CHI3L1,IFI27,ZBTB16,SEC14L1,DF…
KLEIN_PEL_DN	58	52	0.896552	24	8.85625e-18	KIAA0746,HLA-DMB,HLA-DMA,SPIB,VNN2,NCF4,LRMP,CTSH,HLA-DQB1,STX7,CD72,SYPL1,POU2F2,BCL11A,BLNK,SWAP70,SCRN1,BIRC3,SH3BP5,CD19,IRF8,RASSF2,CD79B,CD79A
module_5	430	399	0.927907	66	1.64006e-17	CITED2,NCF4,MAP2K3,IL1RN,UBE2L6,RGS2,IL4R,IL13RA1,LYN,PIK3C2B,HLA-DQB1,ALPL,ACSL1,CD302,DUSP6,LMO2,TSPAN3,TSPAN7,SLC7A7,ACTN1,MNDA,TNFAIP3,IL32,CCL5,S100P,IGJ,NKG7,HLA-DMA,CSF2RB,LIMK2,TM4SF1,LCP2,GPSM3,UPP1,ANXA1,MAL,RARRES3,S100A8,AQP3,APOE,PIM1,FCGRT,CDA,S100A11,LGALS9,IFI27,,FCGR3B,ADM,ADAM19,PBEF1,ITPR1,MMP9,CSF3R,RBMS1,SOCS3,CST7,GBP1,CORO1A,ITGA6,SLA,GRN,SLPI,CTSC,SLC39A8,ALOX5
module_171	138	103	0.746377	32	4.0768e-17	AQP9,SLC7A7,CD48,MX2,CD3D,GNLY,CAMK4,DEFA1,GBP1,HLA-DRA,IFITM1,IFITM2,P2RY5,HLA-DPB1,TCF7,FOXP1,SYNE2,CD79A,GALNAC4S-6ST,CD200,,CD8B1,CD86,ADAM19,HLA-DQB1,TNFRSF25,ABTB1,CD5,IL2RB,MAL,CPVL,BANK1
TARTE_MATURE_PC	410	345	0.841463	59	1.91118e-16	WNT10B,SERPING1,JUP,JUN,RPS14,SYPL1,RPS21,HLA-DOB,COL14A1,RGS2,IL4R,SPIB,LYZ,SERPINB6,HLA-DQB2,FMOD,PCK1,QPCT,CHERP,,HHEX,TNFAIP3,IFITM1,APOC2,HERPUD1,S100P,,PPM1F,S100A8,NELL2,SNCA,APOE,CD3D,CD3E,MME,FCGRT,CD72,LGALS9,,FCGR3B,GMPR,ADM,CD22,BIRC3,MMP9,ITPKB,TIAM1,MX2,SATB1,TCL1A,HOXB2,ALDH2,CD8B1,SORL1,EGR1,DDR1,GRN,CR1,IL8RB
VERHAAK_AML_NPM1_MUT_VS_WT_DN	258	204	0.790698	43	1.29597e-15	MEF2C,SNCA,CD48,CD3D,SERPING1,OPTN,JUP,CD38,LHFPL2,HLA-DPB1,BLNK,CHI3L1,CD200,TMOD1,EVI1,SPIB,GMPR,CCND2,ITM2A,MLLT3,CD1C,CD19,RPS6KA2,MMP9,TSPAN7,PMAIP1,GATA3,CSF3R,CIITA,,CST7,IFITM1,P2RY5,S100P,ITGA6,ALDH2,SORL1,ALAS2,GSN,LOC57228,ADIPOR1,SCRN1,BANK1
SANSOM_APC_5_DN	405	290	0.716049	52	1.68527e-15	LTBP4,MXI1,CITED2,ATP6V0B,RGS2,FCGBP,SLC22A4,SPIB,NPDC1,PCSK5,RASSF2,CD302,SLC2A5,POU2AF1,CCL5,IGJ,DNASE1,ACOX1,PDE9A,GPSM3,UPP1,PLEKHO1,CD6,CD5,CD48,CD3G,CD3D,CD3E,CD72,TCF21,RFXANK,CDR2,ADAM19,SEC14L1,CD22,ATP6V0A1,TOB1,TNFRSF17,CST7,ITGB7,RUNX2,CORO1A,CD79B,CD79A,CD8A,CTSW,SLPI,RGS10,GIMAP4,IL2RB,DTX1,IRF4
RUTELLA_HEMATOGFSNDCS_DIFF	661	541	0.818457	75	2.21373e-15	MEF2C,SERPINE1,UNC84B,IL1R2,RER1,CUGBP2,RGS2,MARCKS,GALNAC4S-6ST,CREG1,IL13RA1,EPB41L2,LRMP,DAPP1,TBC1D1,DUSP6,LMO2,TSPAN3,GNA12,SLC7A7,IFITM2,TFEB,CCNG2,HERPUD1,NR4A2,LAMP2,NKG7,KYNU,IMPA2,NDE1,PTGER2,PPM1F,NCOA4,SNX10,ANXA5,RARRES3,AQP9,IL6ST,CD48,MYD88,LILRA2,APOE,OPTN,LHFPL2,FBXL5,ADRBK2,CHI3L1,SMAD3,LY86,ICAM3,PSEN2,ADAM19,SQSTM1,FYB,DFNA5,PSCD1,CD1B,BIRC3,ITPR1,SOD2,FYN,ATP6V0A1,MMP9,ZNF185…
IL-4	301	254	0.843854	48	2.58705e-15	BCL6,CHI3L1,TCF7,ALOX5,POU2AF1,UBE2L6,ITPKB,HLA-DQB1,RIPK2,SATB1,S100P,RNASE2,SLC22A4,SLC39A8,RGS2,PSCD1,PTGER2,RASGRP1,RBMS1,CTSC,IL4R,CA2,TMOD1,UPP1,SOCS3,NKG7,C19orf6,ARL4C,ACTN1,CSF3R,CD86,CD1C,ANXA1,JUN,IL2RB,IL13RA1,IL1RN,GCNT1,GATA6,GATA3,MET,MAL,LRRN3,CSF2RB,CITED2,CEBPB,FGL2,DUSP6
KUMAR_HOXA_DIFF	468	298	0.636752	52	5.40166e-15	MEF2C,VPS53,IGLL1,KLRC1,RALGPS2,TCF7,IL1RN,SPIB,ITM2A,PDK1,RPL23,POU2AF1,CCL5,CCNG2,EBF,PAX5,LCK,VPREB3,UPP1,CD6,CD5,ANXA1,IFIT2,AQP9,CD3E,TPI1,LGALS3BP,BLNK,IFI27,CD19,FYN,MMP9,GATA3,SATB1,BLK,CORO2B,EPHX1,CD79A,CD8B1,PRKCA,LEF1,UBE2B,CTSW,CD83,DDR1,PRKCQ,CTSC,CTSB,SH3GLB1,GIMAP4,IL8RB,IRF4
B Cell Receptor	419	374	0.892601	59	8.43515e-15	IGJ,IL18R1,IL1R2,ITGA6,LCK,IFITM2,GSPT1,HDGF,LTBP4,PEA15,PLCG2,MYBL2,NCF4,ACTA2,CD1C,CD22,CD3G,CD79A,CD79B,ACVR2B,AMFR,BTK,FYN,DUSP2,TNFAIP3,SLA,PRKCA,PRKCI,EGR1,COX7B,TLR10,BCL2L1,BIRC3,UBE2L6,ATF4,AIM2,CD48,CD86,TXK,CCL5,CCNG2,MAP2K3,RAB9A,JUN,LAT,LCP2,PSEN2,PIM1,NR4A2,MYD88,ELF4,FLII,IL4R,IL6R,IMPA2,IFNGR2,GUK1,IFITM1,IRF4
CELLSURFACE	89	74	0.831461	25	1.29593e-14	CD3E,CD180,CD38,CD5,CD200,MME,CD6,CD79B,CD74,CD1B,CD48,CD79A,CD8A,CD19,SHMT2,CD302,CD1C,CD86,CD83,CD3G,CD1D,CD3D,CD72,CD96,CD22
module_119	146	118	0.808219	31	2.30167e-14	SLC7A7,NOV,CD48,IGLL1,PGCP,CD74,P2RY5,ITGB7,FOXP1,SYNE2,CD79B,CD200,,HLA-DMB,HLA-DMA,FLT3LG,SPIB,PIK3C2B,PRKCQ,LCK,LRMP,ABTB1,STAT4,POU2F2,CR2,CPVL,CD19,FYN,BANK1,IRF4,ALOX5
module_27	355	319	0.898592	52	9.3211e-14	IL6ST,RORA,LILRA2,IGLL1,CD3G,CD3D,RXRA,KLRC1,HLA-DRA,FCGRT,CD72,LGALS3BP,HLA-DRB5,HLA-DOA,LGALS3,IL4R,IL13RA1,IL6R,TNFRSF10A,SEMA4D,PDK1,IL18R1,FZD5,CD180,VIPR1,CSF3R,CIITA,TNFRSF17,P2RY5,ITGB7,CNR2,NR4A2,CD79B,CD79A,CD8A,CD8B1,HLA-DMB,CD96,CSF2RB,PRKCA,PTGER2,CD86,ADRB2,PTAFR,TNFRSF25,CD3Z,CD6,CD5,CR1,IL2RB,CR2,IL8RB
HADDAD_HSC_CD10_UP	296	216	0.72973	41	2.51749e-13	MEF2C,FHIT,TPD52,MOG,CITED2,LILRA2,IGLL1,JUN,MME,CD72,KCNJ2,TCF4,BLNK,GALNAC4S-6ST,LRMP,SIAH2,ITPR1,SOD2,PLEKHF2,CD19,TOB1,CIITA,POU2AF1,HRK,BLK,SNX2,TCL1A,LRIG1,CORO2B,CD79B,CD79A,E2F5,LEF1,DDR1,VPREB3,PPM1A,RASGRP1,TSPAN14,BANK1,IRF4,ALOX5
HADDAD_HPCLYMPHO_ENRICHED	309	227	0.734628	42	3.16245e-13	MEF2C,FHIT,TPD52,MOG,CITED2,LILRA2,IGLL1,JUN,MME,CD72,KCNJ2,TCF4,BLNK,GALNAC4S-6ST,LRMP,SIAH2,ITPR1,SOD2,PLEKHF2,CD19,TOB1,CIITA,POU2AF1,HRK,BLK,SNX2,TCL1A,LRIG1,CORO2B,FOXP1,CD79B,CD79A,E2F5,LEF1,DDR1,VPREB3,PPM1A,RASGRP1,TSPAN14,BANK1,IRF4,ALOX5
module_16	509	475	0.933202	65	3.44127e-13	FHIT,CITED2,LSM3,NCF4,MYBL2,TCF7,MAP2K3,CUGBP2,CREG1,BRD4,CCND2,RNPEP,KIAA1539,SHMT2,RASSF2,DUSP6,LMO2,ZIC2,SLC2A1,EDG4,ACTN1,,WEE1,MNDA,CCL5,S100P,ARID3A,LAMP2,KYNU,IMPA2,ALAS2,LCP2,GPSM3,RNASE2,ANXA1,S100A8,LILRA2,MME,PXN,CDA,S100A11,LGALS9,GYPB,,COPS3,ICAM3,GMPR,ADAM19,CD22,PYGL,MMP9,CST7,COX7B,CORO1A,ITGA6,PLCG2,CD8B1,SLA,BUB1B,SLPI,CTSC,TNFRSF25,RGS10,OXCT1,GSPT1
WIELAND_HEPATITIS_B_INDUCED	106	86	0.811321	25	6.31996e-13	RARRES3,PRC1,SLC7A7,CD48,CD3D,CD38,HLA-DRA,GBP1,CCL5,CD74,FGL2,HLA-DPB1,RFX5,S100A10,UBE2L6,IFI27,GM2A,HLA-DMB,HLA-DMA,CD83,GZMK,CTSC,CTSB,HLA-DQB1,SOD2
TGF-beta Receptor	1298	1125	0.866718	114	8.08796e-13	DPP4,EPB41L2,CTSC,COPS3,CREG1,CTSH,DIRAS3,CUGBP2,FGL2,HLA-DOA,HDGF,IL13RA1,IL1RN,IL6ST,IMPA2,IDH2,IFIT2,GALT,FLT3LG,GATA3,GRN,GM2A,GCNT1,ADRB2,AFF3,AIM2,AOX1,APOE,ARHGEF3,BCL2L1,FUBP1,E2F5,ACTA2,ADM,CDC25B,CHERP,CHI3L1,CITED2,SDCBP,SELENBP1,SERPINE1,SQRDL,SQSTM1,SPI1,SLPI,SMAD3,SNX10,RGS2,RARRES3,S100A10,ST14,WEE1,USP6NL,CCND2,ID2,ST6GALNAC2,SYNGR2,STAMBPL1,TCF21,TNFAIP3,TNFRSF10A,TOB1,TM4SF1,TPD…
module_169	97	80	0.824742	24	8.55552e-13	LMO2,TSPAN7,SLC2A5,BCL7A,CD3D,JUP,TNS3,CAMK4,MME,IL32,MYBL1,CCL5,ADA,HLA-DOA,SORL1,CREG1,CD86,BCL6,IL2RB,CR2,DTX1,MAL,DUSP2,ID2
CARIES_PULP_HIGH_UP	96	75	0.78125	23	1.53218e-12	KYNU,S100A8,MMP9,KIAA0746,POU2AF1,NCF2,NCF4,MNDA,HLA-DRA,HLA-DQB1,CCL5,PBEF1,CD74,ACSL1,HLA-DOA,RNASE6,CHI3L1,BIRC3,SOD2,CORO1A,PI3,IRF8,ALOX5
HSA04640_HEMATOPOIETIC_CELL_LINEAGE	88	78	0.886364	23	3.83672e-12	CD8A,CD8B1,FLT3LG,IL4R,CSF3R,CD3G,CD3D,CD3E,IL6R,CD38,HLA-DRA,IL1R2,MME,CD22,HLA-DRB5,CD5,CR1,CR2,CD1C,CD1B,CD1D,CD19,ITGA6
AGEING_KIDNEY_UP	411	328	0.798054	49	1.34616e-11	MAP3K8,SERPING1,HLA-DRA,HLA-DOA,CUGBP2,COL14A1,LYN,MMP11,CCND2,ARL4C,HLA-DQB1,RPL35,QPCT,MARCH1,ACTN1,GPR56,IFITM1,IL32,CCL5,EBF,NKG7,SYNGR2,LCP2,PLEKHO1,SELPLG,RNASE6,RARRES3,SNCA,NOV,APOE,CD38,FLT3LG,GPX1,GZMK,STAT6,FYB,BIRC3,CD1D,KIAA0746,SOCS3,RUNX2,CORO1C,CORO1A,PRICKLE1,GRN,TNFRSF25,RGS10,IRF8,ALOX5
GNF2_PTPN4	51	38	0.745098	16	1.57393e-11	RARRES3,TBX21,RORA,ARHGEF3,PTGER2,GNLY,UNC84B,CTSW,CST7,GPR56,ARL4C,PRF1,CD3Z,IL2RB,FYN,NKG7
GNF2_CD7	40	28	0.7	14	1.64971e-11	PRF1,RARRES3,TBX21,CD3Z,RORA,CD96,PTGER2,IL2RB,GNLY,UNC84B,CTSW,CST7,NKG7,ARL4C
ZHAN_MMPC_PC	23	20	0.869565	12	2.71088e-11	CIITA,CR2,BLK,CD72,STAT6,CD83,CD38,CD19,CD22,CD79B,BCL6,IRF4
LU_IL4BCELL	97	60	0.618557	19	7.24823e-11	KIAA0746,PMAIP1,TLR7,NCF2,TNFAIP3,WT1,HLA-DRB5,FGL2,CD79B,SLA,IL4R,EGR1,CD86,SIAH2,STAT4,BCL6,MAL,CISH,ALOX5
BASSO_GERMINAL_CENTER_CD40_DN	72	60	0.833333	19	7.24823e-11	AQP3,SLC2A5,CSF2RB,VNN2,SYK,POU2AF1,CAMP,NCF4,UBE2J1,,CD38,ARL4C,ITGB7,BCL6,GCNT1,BLNK,DFNA5,IGJ,PNOC
PENG_RAPAMYCIN_UP	190	139	0.731579	29	7.7203e-11	KIAA0746,CD48,BCL7A,POU2AF1,UBE2J1,XK,TCL1A,ADA,IDH2,HLA-DPB1,POLD4,ALDH2,,LY86,IL4R,IFNGR2,,GMPR,LRMP,FKBP8,SPOCK2,UROS,RGS10,POU2F2,CD22,BCL6,TBC1D1,PSCD1,BNIP3L
GNF2_MAP2K3	75	61	0.813333	19	1.00271e-10	MKRN1,GYPB,SNCA,SELENBP1,ALAS2,SLC22A4,BSG,MPP1,EIF2AK1,NCOA4,CA2,HDGF,XK,TMCC2,NFE2,EPB42,MAP2K3,BNIP3L,KLF1
HSA04612_ANTIGEN_PROCESSING_AND_PRESENTATION	83	55	0.662651	18	1.2394e-10	CD8A,CD8B1,HLA-DMB,RFXANK,HLA-DMA,CIITA,CTSB,KLRC1,HLA-DRA,HLA-DQB1,HLA-DQB2,CD74,HLA-DRB5,HLA-DPB1,HSPA5,HLA-DOA,HLA-DOB,RFX5
module_165	81	77	0.950617	21	1.70251e-10	SPI1,CITED2,LILRA2,CSF3R,RHOH,POU2AF1,LYN,NCF2,NCF4,GZMK,MNDA,LRMP,SEMA4D,LCP2,CD3Z,ITGB7,HSPA6,FYB,S100P,IRF8,NKG7
module_15	358	330	0.921788	47	1.89397e-10	RARRES3,SERPINE1,LSM3,NCF4,PIM1,UBE2J1,JUN,MME,ADA,MAP2K3,UBE2L6,LGALS9,RGS2,CREG1,BRD4,LYN,ICAM3,CCND2,ADAM19,RNPEP,HLA-DQB1,ITM2A,SHMT2,PYGL,LMO2,TSPAN3,PMAIP1,ZIC2,SLC2A1,CSF3R,SATB1,HHEX,CST7,COX7B,ITGB7,LAMP2,CORO1A,PLCG2,IMPA2,HLA-DMA,MPP1,CTSC,LCP2,GPSM3,RGS10,RNASE2,ANXA1
GNF2_SPTA1	81	64	0.790123	19	2.54416e-10	GYPB,TSPAN5,SNCA,SELENBP1,MXI1,ALAS2,SLC22A4,SMOX,BSG,MPP1,EIF2AK1,CA2,XK,TMCC2,NFE2,EPB42,MAP2K3,BNIP3L,KLF1
TAKEDA_NUP8_HOXA9_8D_DN	214	166	0.775701	31	3.29463e-10	S100A8,NCF2,F5,JUN,AMFR,IL1R2,CHI3L1,ADAM19,ITM2A,BCL6,PCSK5,FYB,DFNA5,MARCH1,RAB30,PYGL,RPS6KA2,TSPAN2,MMP9,SLC7A7,CST7,S100P,S100B,ALDH2,RHOH,SLPI,CTSB,LCP2,CR1,CREB5,ALOX5
module_456	113	96	0.849558	23	3.9587e-10	IL6ST,TSPAN7,BCL7A,SATB1,CD38,TNFAIP3,MME,HSPA1A,MYBL1,CD8A,SORL1,CD83,LCK,TNFRSF25,STAT4,BCL6,HSPA5,CR2,SWAP70,DTX1,CD1C,MAL,FYN
module_6	413	384	0.929782	51	4.02152e-10	CITED2,JUN,PIP,MAP2K3,PI3,FCGBP,IL4R,LYN,HLA-DQB1,FMOD,DUSP6,TSPAN3,ZIC2,MB,ACTN1,,TNFAIP3,CCL5,S100P,IGJ,HLA-DMA,ALAS2,LIMK2,TM4SF1,FKBP8,CD6,ANXA1,MAL,RARRES3,S100A8,AQP3,FCGRT,S100A11,LGALS9,IFI27,,ADM,SGCE,CD22,BCL6,EPHX1,HOXB2,ITGA6,CD79A,MEN1,EGR1,DDR1,GRN,SLPI,CTSC,TNFRSF25
GNF2_RAD23A	69	52	0.753623	17	4.15157e-10	GYPB,SNCA,TSPAN5,SELENBP1,ALAS2,SLC22A4,SMOX,BSG,MPP1,EIF2AK1,CA2,XK,TMCC2,NFE2,EPB42,MAP2K3,BNIP3L
GNF2_ITGAL	55	46	0.836364	16	4.76378e-10	RARRES3,CD96,ARHGEF3,PTGER2,UNC84B,CTSW,SEMA4D,BIN2,ARL4C,LCP2,CD3Z,RASGRP1,TMC6,PSCD1,DUSP2,FYN
PENG_GLUTAMINE_UP	296	200	0.675676	34	6.31016e-10	BCL7A,NCF4,UBE2J1,FCGRT,ADA,LGALS3BP,IDH2,MAP2K3,S100A11,TRIO,BACH1,,LY86,IL4R,SNPH,GSTZ1,CLIC4,SEC14L1,PSCD1,BNIP3L,ATP6V0A1,KIAA0746,PMAIP1,ARRB2,BLK,CCNG2,POLD4,ATF4,ALDH2,GSN,,PRKCI,CEBPB,PNOC
KNUDSEN_PMNS_DN	227	201	0.885463	34	7.23144e-10	CDIPT,CITED2,LILRA2,NCF4,FLII,SLC31A2,CUGBP2,RGS2,TGFA,ICAM3,GNB2,SLC19A1,SEC14L1,STAT6,PSCD1,RPS6KA5,TOB1,ITPKB,ZNF185,CSF3R,RBMS1,ACTN1,HHEX,PRCP,NFE2,CORO1A,PLCG2,ACVR1B,UBN1,NCOA4,PPM1A,SELPLG,IL8RB,GCA
GNF2_BNIP3L	68	54	0.794118	17	8.09592e-10	MKRN1,GYPB,SNCA,TSPAN5,SELENBP1,ALAS2,SLC22A4,SMOX,BSG,MPP1,EIF2AK1,CA2,TMCC2,NFE2,EPB42,MAP2K3,BNIP3L
module_53	404	359	0.888614	48	1.0696e-09	SERPINE1,WNT10B,JUN,MYBL2,UBE2L6,GALNAC4S-6ST,CREG1,CCND2,LRMP,KIAA1539,SHMT2,SWAP70,LMO2,ZIC2,SLC2A1,EDG4,,WEE1,MNDA,IL32,ABCA1,CCL5,S100P,DNASE1,HLA-DMA,GPSM3,ANXA1,CDC25B,S100A8,CD3D,CD3E,ADA,S100A11,LGALS9,,COPS3,TNFRSF10C,ADAM19,CD22,MMP9,CST7,TCL1A,CORO1A,CD79A,SLA,BUB1B,CTSC,RGS10
GNF2_ZAP70	27	21	0.777778	11	1.36453e-09	RARRES3,CD3Z,MYBL1,RORA,CD96,RASGRP1,UNC84B,CTSW,TXK,NKG7,ARL4C
DEFENSE_RESPONSE	271	228	0.841328	36	1.60748e-09	S100A8,CD48,LILRA2,NCF2,LGALS3BP,RAC1,BLNK,ABCF1,CAMP,LYZ,INHBB,KLRG1,PRF1,CD1D,CD19,AOX1,BNIP3L,TLR7,TLR8,GATA3,CSF3R,MX2,GNLY,SP140,MNDA,RIPK2,CYSLTR1,IL32,CCL5,ITGB1,CD83,PTAFR,CEBPB,RNASE6,ANXA1,IL8RB
module_223	141	130	0.921986	26	1.93527e-09	TSPAN3,VIPR1,CD48,LILRA2,CSF3R,BST2,NCF4,HLA-DRA,HLA-DRB5,HLA-DOA,S100B,CD79A,CD8A,CD8B1,LY86,HLA-DMB,CREG1,TGFA,IL6R,CD83,CD86,GRN,PBEF1,BCL6,CD5,RNASE6
HSC_MATURE_ADULT	339	268	0.79056	39	3.71669e-09	SNCA,MXI1,PICALM,SMOX,FBXL5,C11orf24,TMCC2,PPP1R3D,GCNT1,LGALS3,UBE2L6,COPS3,LYN,ACTA2,CDR2,ADAM19,HLA-DQB2,ACSL1,WDR40A,SOAT1,BNIP3L,MKRN1,MTSS1,PRC1,RNF141,RBMS1,SLC25A37,SDCBP,EPB42,LAMP2,ALAS2,SQRDL,MPP1,ADIPOR1,CTSB,CTSH,KIAA0446,GSPT1,GCA
module_361	148	107	0.722973	23	3.85863e-09	CD48,SP140,DEFA1,BIN2,TCL1A,ITGB7,CNR2,TCF7,FOXP1,CD200,,IL4R,CTSZ,ICAM3,OSBPL10,ADAM19,TSPAN32,CD5,RCSD1,MARCH1,IRF8,ALOX5,BANK1
HSA04662_B_CELL_RECEPTOR_SIGNALING_PATHWAY	64	60	0.9375	17	4.97094e-09	BTK,SYK,LYN,JUN,IFITM1,NFKBIE,CD72,RAC1,CD22,PPP3CA,PIK3R1,BLNK,CR2,CD19,PLCG2,CD79B,CD79A
GNF2_ANK1	74	60	0.810811	17	4.97094e-09	GYPB,SNCA,TSPAN5,SELENBP1,ALAS2,SLC22A4,BSG,MPP1,EIF2AK1,CA2,XK,TMCC2,NFE2,EPB42,MAP2K3,BNIP3L,KLF1
GNF2_SPTB	74	60	0.810811	17	4.97094e-09	GYPB,SNCA,TSPAN5,SELENBP1,ALAS2,SLC22A4,BSG,MPP1,EIF2AK1,CA2,XK,TMCC2,NFE2,EPB42,MAP2K3,BNIP3L,KLF1
FLECHNER_KIDNEY_TRANSPLANT_REJECTION_UP	87	76	0.873563	19	6.22537e-09	S100A8,CD8A,LY86,MMP9,SLA,CD48,IL4R,RHOH,CD3D,GLUL,LCK,IFITM1,CCL5,RGS10,CUGBP2,UBE2L6,LGALS9,CORO1A,RASSF2
GNF2_TAL1	73	61	0.835616	17	6.56567e-09	GYPB,SNCA,TSPAN5,SELENBP1,ALAS2,SLC22A4,MPP1,EIF2AK1,CA2,HDGF,XK,TMCC2,NFE2,EPB42,MAP2K3,BNIP3L,KLF1
module_88	832	760	0.913462	77	6.61085e-09	MEF2C,SERPINE1,UBE2L6,IL4R,BRD4,HLA-DQB1,ACSL1,KIAA1539,QPCT,DUSP6,LMO2,,IL32,ABCA1,DNASE1,HLA-DMA,LOC57228,TM4SF1,CA2,GPSM3,CD6,MAL,APOE,XK,MME,IFI27,,ADM,PRF1,PCTK3,ATP6V0A1,CSF3R,CST7,TCL1A,CORO1A,ITGA6,CD79A,SLPI,CITED2,SMOX,WNT10B,PIP,TCF7,IL1RN,FCGBP,DPP4,CCND2,ALPL,ITM2A,PCK1,TSPAN7,ZIC2,SLC7A7,AAK1,ACTN1,APOC2,ALAS2,HSPA6,RNASE2,PNOC,S100A8,AQP9,DNASE1L3,AQP3,FCGRT,S100A11,GYPB,GMPR,TNFRS…
TCRAPATHWAY	13	8	0.615385	7	7.09998e-09	CD3G,CD3D,CD3E,,FYN,LCK,HLA-DRA
module_265	29	24	0.827586	11	8.3757e-09	IL6ST,MYD88,IL4R,CSF2RB,CSF3R,IL13RA1,IFNGR2,IL18R1,IL2RB,IL6R,IL8RB
HSC_MATURE_SHARED	257	200	0.77821	32	9.40723e-09	SNCA,MXI1,PICALM,SMOX,C11orf24,TMCC2,GCNT1,LGALS3,UBE2L6,COPS3,LYN,ACTA2,CDR2,ACSL1,WDR40A,BNIP3L,MKRN1,MTSS1,PRC1,RNF141,RBMS1,SDCBP,SLC25A37,EPB42,LAMP2,ALAS2,MPP1,ADIPOR1,CTSB,CTSH,KIAA0446,GSPT1
module_55	828	756	0.913043	76	1.17386e-08	MEF2C,SERPINE1,UBE2L6,IL4R,BRD4,MMP11,ACSL1,KIAA1539,QPCT,DUSP6,LMO2,,IL32,ABCA1,DNASE1,HLA-DMA,LOC57228,TM4SF1,CA2,CD6,MAL,APOE,XK,MME,IFI27,,ADM,PRF1,CD22,PCTK3,ATP6V0A1,CSF3R,CST7,TCL1A,ITGA6,SLPI,POU2F2,CITED2,SMOX,WNT10B,PIP,TCF7,IL1RN,DPP4,CCND2,ALPL,PCK1,TSPAN7,ZIC2,SLC7A7,AAK1,ACTN1,APOC2,ALAS2,HSPA6,RNASE2,PNOC,S100A8,AQP9,DNASE1L3,AQP3,FCGRT,CDA,S100A11,GYPB,GMPR,TNFRSF10C,SGCE,ADAM19,P…
HOHENKIRK_MONOCYTE_DEND_UP	111	96	0.864865	21	1.31983e-08	ITPKB,DNASE1L3,CITED2,CCNG2,CD74,LGALS3BP,HLA-DPB1,SLA,TGFA,DPP4,CD83,CD86,CCND2,CTSC,HLA-DQB1,CR1,RNASE6,CD1C,CD1B,BIRC3,IRF4
module_117	722	611	0.84626	65	1.70511e-08	BTK,DIRAS3,VNN2,F5,PIP,HLA-DOA,C19orf6,INHBB,SERPINB7,LRMP,TXK,ALPL,FMOD,ABHD5,PDK1,PCK1,LMO2,MNDA,APOC2,EPB42,IGJ,KYNU,PAX5,CSF2RB,RHOH,PDE9A,HBG2,CA2,PTAFR,LCP2,HSPA6,CD5,CREB5,CD3G,NR1H4,BLNK,SMAD3,IFI27,GZMK,PRF1,FYB,IL18R1,SETBP1,CD1B,FZD5,CD180,RAB30,ZNF185,GNLY,TNFRSF17,RIPK2,BLK,NFE2,CORO1A,CD79B,CTSZ,LEF1,FLJ20152,CD3Z,IL2RB,CR1,CPVL,IL8RB,IRF8,IRF4
GNF2_RAB7L1	34	26	0.764706	11	2.35799e-08	PRF1,RARRES3,CD3Z,PSCD1,PTGER2,IL2RB,UNC84B,CTSW,NKG7,BIN2,ARL4C
HSA04660_T_CELL_RECEPTOR_SIGNALING_PATHWAY	93	83	0.892473	19	2.96113e-08	CD8A,CD8B1,MAP3K8,PAK1,CD3G,CD3D,CD3E,PRKCQ,JUN,LCK,LCP2,NFKBIE,CD3Z,RASGRP1,PPP3CA,PIK3R1,PDK1,LAT,FYN
module_60	423	398	0.940898	48	3.13031e-08	FHIT,CITED2,TCF7,MAP2K3,UBE2L6,SPIB,BRD4,PIK3C2B,CCND2,HLA-DQB1,TSPAN7,ZIC2,AAK1,SLC2A1,MB,,IL32,ABCA1,CCL5,NKG7,HLA-DMA,LOC57228,LCK,FKBP8,GPSM3,RARRES3,AQP3,APOE,CD3E,FCGRT,CDA,S100A11,LGALS9,IFI27,,ICAM3,GMPR,PRF1,PCTK3,ATP6V0A1,CST7,ITGB7,EPHX1,CORO1A,CD79A,CD8A,CD8B1,GRN
SIGNAL_TRANSDUCTION	1637	1436	0.877214	120	3.85e-08	BTK,DIRAS3,BSG,DUSP16,RGS2,IL4R,IL6R,FMOD,DUSP2,DUSP6,MTSS1,GNA12,CDKN2A,EDG4,IFITM1,CCL5,IMPA2,IL6ST,APOE,CD3G,CD3E,CAMK4,AMFR,CD74,NR1H4,FLT3LG,ADM,PBEF1,FYB,CD19,FYN,BLK,BLR1,CD83,IL2RB,MAP2K3,GNB2,DAPP1,RPS6KA5,RPS6KA2,LAT,RHOH,LCK,INPP4A,PPM1A,LILRA2,ADRBK2,PXN,SMAD3,TRIO,LGALS9,COPS3,TNFRSF10A,TNFRSF10C,SQSTM1,IL18R1,ITPKB,SOCS3,TNFRSF17,RIPK2,CNR2,PAK1,IFNGR2,TNFRSF25,TNFRSF18,MAPK1,KLRC1,…
module_188	138	102	0.73913	21	4.08839e-08	DEFA1,BIN2,IL1R2,BLK,TCL1A,ITGB7,CNR2,TCF7,FOXP1,CD200,,IL4R,OSBPL10,TSPAN32,CD5,RCSD1,CDC25B,MARCH1,IRF8,ALOX5,BANK1
JISON_SICKLECELL_DIFF	372	304	0.817204	40	4.24787e-08	NELL2,LILRA2,RPL11,SMOX,SERPING1,LHFPL2,TALDO1,NFKBIE,XK,C9orf132,RPS24,UBE2L6,RPS6,FGF9,GPX1,SLC22A4,ADM,CLIC4,HLA-DQB1,ATXN2L,DUSP2,FYN,BNIP3L,ATP6V0A1,ITPKB,EDG4,SATB1,BST2,EEF2,COX6C,GBP1,STX7,NFE2,LAMP2,KYNU,GM2A,MPP1,TMC6,RNASE2,IFIT2
module_38	463	440	0.950324	51	4.25971e-08	CITED2,SERPINE1,NCF4,TCF7,MAP2K3,FCGBP,IL4R,BRD4,LYN,MMP11,ARL4C,KIAA1539,LMO2,AAK1,SLC2A1,,TNFAIP3,IL32,ABCA1,S100P,ARID3A,IMPA2,ALAS2,CSF2RB,LOC57228,TM4SF1,UPP1,ANXA1,S100A8,APOE,PIM1,FCGRT,CDA,S100A11,IFI27,,INPPL1,TNFRSF10C,ADM,ADAM19,SEMA4D,ATP6V0A1,GATA3,CSF3R,MEN1,MPP1,GRN,CTSC,TNFRSF25,RGS10,POU2F2
PLASMA_MEMBRANE	1429	1272	0.890133	109	4.99024e-08	BTK,KLRC1,HLA-DRA,HLA-DOA,IL4R,SLC22A4,SLC22A3,IL13RA1,LYN,IL6R,EPB41L2,LRMP,EDG4,BST2,ARRB2,CYSLTR1,IFITM1,ABCA1,MET,SCAP2,PTGER2,TM4SF1,CD6,SELPLG,CD5,MAL,TNFSF8,GCA,IL6ST,CD48,PICALM,CD3E,CD38,MME,CD72,SLC31A2,LY86,ICAM3,CD1C,CD1B,CD1D,CD19,FYN,VIPR1,CSF3R,ITGB1,ITGB7,CD79B,CD79A,CD8B1,SORL1,CD96,BLR1,CD83,DDR1,IL2RB,IL8RB,SYK,NCF4,SSPN,ST14,KCNJ2,SYPL1,HLA-DRB5,CD200,LIMA1,STX6,STX3A,RNPEP,TS…
module_301	156	113	0.724359	22	5.65404e-08	DEFA1,BIN2,IL1R2,BLK,TCL1A,ITGB7,CNR2,TCF7,FOXP1,CD200,,IL4R,CTSZ,OSBPL10,TSPAN32,CD5,RCSD1,CDC25B,MARCH1,IRF8,ALOX5,BANK1
HSC_MATURE_FETAL	331	262	0.791541	36	6.72877e-08	SNCA,MXI1,PICALM,SMOX,C11orf24,MYBL2,TMCC2,GCNT1,LGALS3,UBE2L6,COPS3,LYN,ACTA2,GMPR,CDR2,PLEK2,ACSL1,WDR40A,BNIP3L,MKRN1,MTSS1,PRC1,RNF141,SLC2A1,RBMS1,SLC25A37,SDCBP,EPB42,LAMP2,ALAS2,MPP1,ADIPOR1,CTSB,CTSH,KIAA0446,GSPT1
TCRPATHWAY	46	41	0.891304	13	7.34967e-08	SYT1,RAC1,PPP3CA,PIK3R1,PRKCA,CD3G,CD3D,CD3E,,LAT,FYN,JUN,LCK
MATSUDA_VALPHAINKT_DIFF	493	360	0.730223	44	8.07653e-08	MEF2C,LDHB,JUN,RPS14,KLRC1,FGL2,TCF4,TCF7,MYADM,MYCN,GNB2,RPS6KA2,CD302,TACC3,IFITM1,IFITM2,CCL5,MYO1E,IGJ,EBF,NKG7,PKM2,TMEPAI,ANXA1,GCA,CAMK4,TPI1,LY86,TBX21,TGFA,PRF1,STAT4,APEG1,BCL11B,CIITA,SOCS3,ITGB1,RUNX2,CORO1A,SORL1,PAK1,BUB1B,CD3Z,IL2RB
TARTE_BCELL	38	35	0.921053	12	8.78152e-08	ELF4,NFKBIE,BLK,HLA-DMB,IL4R,RHOH,CIITA,SATB1,ITPR1,CD83,HHEX,IRF8
RYTTCCTG_V$ETS2_B	1128	766	0.679078	74	9.62357e-08	MEF2C,RORA,BTK,KLRC1,NFKBIE,RAC1,ZNF532,SPI1,SPIB,LYN,KLRG1,QPCT,ARRB2,CYSLTR1,TFE3,MYO1E,NR4A2,E2F5,GPR109A,ZCCHC7,CD6,CD5,PICALM,CD3E,FBXL5,AMFR,RAB10,BLNK,CHI3L1,FLT3LG,GPX1,PRF1,CYB561D2,BCL6,CD19,MMP9,GATA3,CSF3R,ITGB1,FOXP1,CD79A,CD96,UBE2B,CD86,SLPI,GFI1,PIK3R1,CITED2,RPL11,NCF2,NCF4,IL1RN,H3F3A,FCGBP,DAPP1,RPL23,ACTN1,PDE4D,HHEX,LAT,POLD4,ZNF207,RHOH,LIMK2,LCK,AQP3,SMAD3,STAT4,ITPR1,TRERF…
CTLA4PATHWAY	21	14	0.666667	8	1.0775e-07	CD3G,CD3D,CD3E,,CD86,LCK,PIK3R1,HLA-DRA
POD1_KO_DN	724	547	0.755525	58	1.17443e-07	MEF2C,PRO0149,RORA,CITED2,CUGBP2,RGS2,IL13RA1,DPP4,LYZ,MYADM,TBC1D1,RPS6KA5,DUSP6,MTSS1,LMO2,TSPAN2,TSPAN5,PDE4D,HHEX,TNFAIP3,MYO1E,DOCK5,EBF,ACOX1,E2F5,CDC14A,LPIN2,NCOA4,RRAS2,INPP4A,TM4SF1,GPSM3,CEBPB,ANXA1,IL6ST,WWP1,OPTN,TMCC2,TCF21,C9orf132,ADM,APEG1,FYN,TOB1,MKRN1,ITPKB,DMXL1,GATA3,ZNF185,RBMS1,ITGB1,CORO1A,GSN,PRKCA,KRIT1,SH3GLB1,GIMAP4,SH3BP5
GNF2_IL2RB	47	36	0.765957	12	1.25601e-07	PRF1,TBX21,CD3Z,PTGER2,IL2RB,GNLY,UNC84B,CTSW,CST7,GPR56,NKG7,ARL4C
GNF2_HCK	94	82	0.87234	18	1.35792e-07	SPI1,TLR8,SLC7A7,LILRA2,NCF2,ARRB2,FBXL5,MNDA,SDCBP,CDA,FGL2,CPVL,CD1D,RGS2,SH3BGRL3,GALNAC4S-6ST,CD302,CMTM6
SIG_BCR_SIGNALING_PATHWAY	46	43	0.934783	13	1.38659e-07	BTK,CD22,PPP3CA,PIK3R1,SYK,BLNK,PDK1,CR2,LYN,ITPR1,MAPK1,CD19,PLCG2
module_151	314	294	0.936306	38	1.48586e-07	LDHA,LSM3,RPL11,PTD008,RAB10,ATP6V0B,TPI1,RPS21,RPS24,LGALS3,ATP5B,GPX1,ERRFI1,LYZ,INHBB,RPL35,MFSD1,RPL32,RPL31,RPL27,RPL23,PYGL,RPL21,MB,BST2,EEF2,COX6C,CST7,MNDA,PGCP,CHMP2A,COX7B,RPS3A,GSN,DHRS7,PKM2,CTSC,UQCRB
module_238	162	120	0.740741	22	1.72857e-07	DEFA1,BIN2,IL1R2,BLK,TCL1A,ITGB7,CNR2,TCF7,FOXP1,CD200,,IL4R,CTSZ,OSBPL10,TSPAN32,CD5,RCSD1,CDC25B,MARCH1,IRF8,ALOX5,BANK1
GNF2_CARD15	70	59	0.842857	15	1.94515e-07	TLR8,SLC7A7,LILRA2,NCF2,CD86,MNDA,MFSD1,CDA,FGL2,CPVL,CD1D,RGS2,GALNAC4S-6ST,CD302,DUSP6
GNF2_LYN	27	25	0.925926	10	1.97551e-07	SNX2,SCAP2,HLA-DMB,HLA-DMA,STAT6,MYD88,SYK,LYN,CMTM6,HLA-DRA
BASSO_GERMINAL_CENTER_CD40_UP	103	84	0.815534	18	2.00308e-07	MEF2C,MAP3K8,NCF2,RXRA,LHFPL2,TNFAIP3,PLXNC1,NFKBIE,CD74,SYNGR2,HLA-DMA,LYN,CD83,HLA-DQB1,TMC6,CR2,DUSP2,IRF4
BLEO_HUMAN_LYMPH_HIGH_24HRS_UP	93	84	0.903226	18	2.00308e-07	SORL1,PMAIP1,GPX1,NCF2,ACTA2,CD83,PPM1D,CCND2,MRPL49,LRMP,TNFAIP3,CTSH,CCL5,BIRC3,SH3BP5,DUSP2,ID2,MARCKS
module_145	110	84	0.763636	18	2.00308e-07	DEFA1,BIN2,IL1R2,BLK,TCL1A,ITGB7,CNR2,TCF7,FOXP1,CD200,IL4R,CD5,RCSD1,CDC25B,MARCH1,IRF8,ALOX5,BANK1
ALCALAY_AML_NPMC_DN	187	151	0.807487	25	2.00413e-07	PMAIP1,CD48,CIITA,CD38,HLA-DRA,IL1R2,PLXNC1,IFITM1,IFITM2,NINJ2,IDH2,S100B,CD200,KYNU,LY86,SORL1,HLA-DMA,CD96,GSN,SERPINB6,ITM2A,RGS10,MLLT3,RPS6KA2,BANK1
RIBOSOMAL_PROTEINS	123	76	0.617886	17	2.26236e-07	IL6ST,TSPAN9,ANK2,RPL11,RPS14,RPS21,RPS24,TBC1D10C,RPS6,RPS3A,RPL35,RPL32,RPL31,RPL27,RPL23,RPS6KA2,RPL21
MEMBRANE	1998	1759	0.88038	137	2.51046e-07	BTK,HLA-DRA,HLA-DOA,IL4R,SLC22A4,SLC22A3,IL6R,LRMP,EDG4,ARRB2,IFITM1,LAMP2,TM4SF1,UQCRB,CD6,SELPLG,CD5,GCA,IL6ST,CD48,CD3E,CD38,AMFR,CD72,CD74,ATP5B,CD22,CD1C,CD1B,CD1D,CD19,FYN,CSF3R,SP140,CD8B1,CD96,BLR1,CD83,DDR1,IL2RB,SYK,NCF4,ATP6V0B,ATP6V0C,SYPL1,LIMA1,BNIP3L,ACTN1,GPR56,TLR10,EPB42,LAT,NKG7,SYNGR2,CSF2RB,NUP88,LCK,MAN1C1,AQP9,LGALS3,GYPB,TNFRSF10C,SLC19A1,SEC14L1,IL18R1,PSCD1,ATP1A1,ITPR1,…
module_212	328	300	0.914634	38	2.51354e-07	LDHA,PGD,SELENBP1,MXI1,DNASE1L3,SERPINE1,PIM1,TALDO1,ALS2CR2,CHI3L1,UBE2L6,ATP5B,GPX1,LYZ,ADK,MFSD1,ACSL1,SOAT1,PYGL,DUSP6,MTSS1,MMP9,PGCP,COX7B,APOC2,HERPUD1,MYO1E,GALT,PLCG2,KYNU,PCYT2,MPP1,DHRS7,NCOA4,CTSC,CA2,FKBP8,UPP1
RADMACHER_AMLNORMALKARYTYPE_SIG	83	69	0.831325	16	3.02658e-07	IL6ST,TSPAN7,SELENBP1,SCAP2,SLC7A7,SLC2A1,CD3D,GLUL,TMEPAI,BCL11A,TSPAN32,TCF4,S100P,MAL,IFI27,HOXB2
GNF2_JAK1	32	26	0.8125	10	3.06283e-07	RARRES3,CD3Z,PSCD1,ARHGEF3,PTGER2,UNC84B,CTSW,FYN,BIN2,ARL4C
HSA04650_NATURAL_KILLER_CELL_MEDIATED_CYTOTOXICITY	132	106	0.80303	20	3.85726e-07	CD48,SYK,MAPK1,KLRC1,RAC1,LAT,PLCG2,PAK1,IFNGR2,FCGR3B,PRKCA,TNFRSF10A,TNFRSF10C,LCK,LCP2,PRF1,CD3Z,PPP3CA,PIK3R1,FYN
GNF2_CASP1	111	97	0.873874	19	4.10018e-07	TLR8,MYD88,LILRA2,MX2,NCF2,ARRB2,FBXL5,MNDA,FGL2,RGS2,GALNAC4S-6ST,SCAP2,CD86,MFSD1,CPVL,CD1D,SH3BGRL3,CD302,CMTM6
BCRPATHWAY	35	33	0.942857	11	4.24077e-07	SYT1,BTK,RAC1,PPP3CA,SYK,BLNK,PRKCA,LYN,JUN,CD79B,CD79A
module_1	366	344	0.939891	41	4.43474e-07	CITED2,APOE,SERPINE1,PIM1,OPTN,LHFPL2,JUN,FCGRT,S100A11,COL16A1,IFI27,RGS2,GALNAC4S-6ST,CD200,,GMPR,CCND2,SGCE,ADAM19,FMOD,PBEF1,ITM2A,BCL6,ITPR1,DUSP2,RASSF2,AOX1,CD302,DUSP6,TSPAN3,TSPAN7,ACTN1,PGCP,TNFAIP3,NR4A2,EPHX1,ITGA6,EGR1,SLPI,TM4SF1,ANXA1
LEI_MYB_REGULATED_GENES	325	285	0.876923	36	5.57272e-07	LDHB,S100A8,SELENBP1,SERPINE1,SERPING1,JUP,MRPL49,HSPA1A,PEA15,LGALS3BP,IL1RN,SMAD3,S100A10,TRIO,IFI27,RGS2,PI3,ACTA2,CLIC4,CCND2,STAT6,GATA3,GPR56,IFITM1,IFITM2,S100P,DNAJB1,GM2A,DDR1,GRN,TM4SF1,KRT8,HSPA6,CEBPB,ANXA1,CDC25B
module_23	564	518	0.91844	54	5.60533e-07	MEF2C,FHIT,CITED2,SERPINE1,RXRA,TCF7,MAP2K3,UBE2L6,IL4R,BRD4,MMP11,ALPL,ACSL1,PCK1,AOX1,SLC2A1,,APOC2,IL32,DNASE1,NKG7,ACOX1,HLA-DMA,ALAS2,PCYT2,LOC57228,MAL,RARRES3,AQP9,DNASE1L3,AQP3,APOE,CD3E,MME,FCGRT,CDA,IFI27,DLX4,GYPB,,GSTZ1,ICAM3,GMPR,SEMA4D,PRF1,CD22,CST7,EPHX1,PLCG2,CD8B1,MEN1,SLPI,TNFRSF25,RGS10
ZHAN_MULTIPLE_MYELOMA_VS_NORMAL_DN	42	34	0.809524	11	5.97952e-07	CD72,GLDC,SYK,TCF7,WNT10B,RNASE6,LYZ,HHEX,PYGL,DEFA1,CTSH
UVB_NHEK3_ALL	397	362	0.911839	42	6.64412e-07	PGD,CITED2,GLUL,IL1R2,ATP6V0C,RPS24,MAP2K3,IL1RN,IL4R,ST6GALNAC2,CCND2,ACSL1,PPP3CA,SLC2A1,PRCP,TNFAIP3,IFITM1,ATF4,TM4SF1,ANXA1,SCRN1,CDC25B,MYD88,WWP1,PIM1,MRPL49,MME,IDH2,SLC31A2,ADM,ADK,PBEF1,PYGL,MMP9,PMAIP1,TIAM1,ATP6V1B2,ITGB1,ITGA6,IFNGR2,CTSC,GSPT1
module_114	335	313	0.934328	38	7.40515e-07	LDHA,LSM3,RPL11,PTD008,RAB10,ATP6V0B,TPI1,RPS21,RPS24,LGALS3,ATP5B,GPX1,ERRFI1,LYZ,INHBB,RPL35,MFSD1,RPL32,RPL31,RPL27,RPL23,PYGL,RPL21,MB,BST2,EEF2,COX6C,CST7,MNDA,PGCP,CHMP2A,COX7B,RPS3A,GSN,DHRS7,PKM2,CTSC,UQCRB
module_73	23	17	0.73913	8	7.59531e-07	IL1R2,IL18R1,IL2RB,IL6R,IL8RB,MYD88,IL4R,CSF2RB
DIAB_NEPH_DN	374	314	0.839572	38	8.02149e-07	AQP3,CITED2,WWP1,SERPINE1,CAMSAP1L1,OPTN,GLUL,MME,TCF21,UBE2L6,FGF9,ADM,PBEF1,BIRC3,PCK1,FYN,TOB1,MTSS1,TSPAN3,ZNF185,BST2,CSDA,STX7,IFITM1,LRIG1,WT1,CORO2B,RHOBTB2,MYO1E,PLCG2,CDC14A,PAK1,PRKCI,SPOCK2,RGS10,HSPA5,ANXA1,SCRN1
module_118	408	365	0.894608	42	8.28442e-07	SERPINE1,MYBL2,GALNAC4S-6ST,CCND2,LRMP,KIAA1539,QPCT,DUSP6,LMO2,ZIC2,CDKN2A,SLC2A1,ACTN1,,MNDA,ABCA1,CCL5,S100P,DNASE1,TM4SF1,GPSM3,ANXA1,CDC25B,S100A8,CD3D,ADA,S100A11,IFI27,SGCE,ADAM19,CD22,MMP9,CST7,TCL1A,CORO1A,ITGA6,CD79A,SLA,GRN,BUB1B,CTSC,RGS10
FERNANDEZ_MYC_TARGETS	180	164	0.911111	25	9.98632e-07	SERPINE1,BSG,JUN,MYBL2,ITGB1,WT1,HERPUD1,EPB42,MET,GALT,EPHX1,RPS6,ATF4,ITGA6,PI3,ALDH2,CD79B,ACOX1,IMPA2,SYNGR2,MEN1,SLC19A1,STAT6,CR2,ID2
module_79	100	84	0.84	17	1.02744e-06	LMO2,MMP9,GATA6,GNLY,GBP1,IFITM1,IFITM2,IL32,CCL5,HLA-DOA,NXPH3,GPX1,LYZ,GZMK,CCND2,CTSB,IL2RB
module_170	101	84	0.831683	17	1.02744e-06	LMO2,MMP9,GNLY,GBP1,IFITM1,IFITM2,IL32,CCL5,P2RY5,HLA-DOA,NXPH3,GPX1,LYZ,GZMK,CCND2,CTSB,IL2RB
module_179	450	343	0.762222	40	1.07728e-06	CITED2,NCF2,EIF2AK1,IL1R2,CUGBP2,LEPROTL1,SLC22A3,IL13RA1,LYZ,MFSD1,ACSL1,PLEKHF2,CMTM6,RBM7,PDE4D,CECR6,CSF2RB,SAV1,GPSM3,RNASE6,ANXA1,RARRES3,TMCC2,LGALS3BP,SMAD3,LY86,BAG3,SLC19A1,IL18R1,LRRN3,CD1D,MMP9,ITGB1,STAMBPL1,GM2A,CD8A,GSN,SQRDL,CTSZ,SLC39A8
TRANSLOCATED_GENES	270	245	0.907407	32	1.13536e-06	BCL11B,IRF4,PIM1,AFF3,SYK,BCL7A,CCND2,COX6C,MDS1,ZBTB16,LCK,TFEB,JAZF1,,POU2AF1,PAX5,,BIRC3,NCOA4,RHOH,BCL6,CIITA,TNFRSF17,ELF4,TCL1A,MLLT3,TFE3,LMO2,BRD4,EVI1,PICALM,BCL11A
module_543	17	13	0.764706	7	1.21285e-06	LGALS3,ANXA1,ANXA5,HLA-DMB,HLA-DOA,HLA-DOB,HLA-DRA
module_2	383	358	0.934726	41	1.26713e-06	SYT1,S100A8,APOE,OPTN,JUN,MME,FCGRT,S100A11,UBE2L6,IFI27,RGS2,DLX4,CD200,,ST6GALNAC2,EPB41L2,ADM,CCND2,SGCE,HLA-DQB1,ITM2A,ACSL1,BCL6,PCK1,ATP6V0A1,DUSP6,TSPAN3,TSPAN7,SATB1,ACTN1,TNFAIP3,IGJ,NR4A2,S100B,ITGA6,HLA-DMA,SLPI,TM4SF1,HSPA6,ANXA1,MAL
GNF2_MATK	25	18	0.72	8	1.30559e-06	PRF1,CD3Z,ARHGEF3,IL2RB,UNC84B,CTSW,NKG7,ARL4C
SIG_PIP3_SIGNALING_IN_B_LYMPHOCYTES	36	30	0.833333	10	1.43582e-06	BTK,CDKN2A,DAPP1,SYK,PDK1,LYN,ITPR1,CD19,RPS6KA2,PLCG2
ST_B_CELL_ANTIGEN_RECEPTOR	40	37	0.925	11	1.55084e-06	NFKBIE,ITPKB,BTK,PIK3R1,SYK,BLNK,LYN,MAPK1,CD19,PI3,PLCG2
HSA04940_TYPE_I_DIABETES_MELLITUS	45	37	0.822222	11	1.55084e-06	HLA-DQB1,PRF1,HLA-DQB2,HLA-DMB,HLA-DMA,HLA-DRB5,HLA-DPB1,HLA-DOA,HLA-DOB,CD86,HLA-DRA
TPA_SENS_MIDDLE_DN	304	273	0.898026	34	1.59018e-06	S100A8,LILRA2,IGLL1,SYK,CD3G,LGALS3BP,NAGA,SMAD3,RPS6,COL16A1,ST6GALNAC2,EPB41L2,GZMK,SGCE,SEMA4D,ALPL,APBA2,IL18R1,PRC1,VIPR1,SLC2A5,MX2,MB,GNLY,TCL1A,CCL5,S100B,KYNU,IMPA2,PAK1,PRKCA,CD83,GFI1,PNOC
BRCA1_OVEREXP_PROSTATE_UP	163	147	0.90184	23	1.69978e-06	TSPAN5,TSPAN7,CITED2,NOV,JUP,ST14,HDGF,FCGRT,IL32,IL1RN,KYNU,ZNF532,SORL1,TGFA,PRKCA,GMPR,ADRB2,SLPI,SGCE,HLA-DQB1,SHFM1,STAT6,ANXA1
TPA_SENS_EARLY_DN	284	250	0.880282	32	1.7733e-06	S100A8,SYK,IL1R2,LGALS3BP,SYPL1,NAGA,SMAD3,COL16A1,CD200,LYN,EPB41L2,GZMK,SGCE,SEMA4D,ALPL,IL18R1,PRC1,SLC2A5,MX2,GNLY,TNFAIP3,TCL1A,NFE2,S100B,CD79B,ACOX1,KYNU,PRKCA,CD83,GFI1,CD5,PNOC
module_33	384	363	0.945312	41	1.81172e-06	RORA,RXRA,XK,LGALS3BP,GCNT1,SMAD3,MARCKS,KLF1,ELF4,ACTA2,CAMP,ADM,SLC19A1,APBA2,BCL6,FYB,CD1C,SOD2,RPS6KA2,MMP9,TSPAN7,ITPKB,HRK,BLK,TCL1A,CCL5,ITGB7,CNR2,EPB42,C16orf35,CORO1A,ITGA6,CD79B,SLPI,CTSH,PTAFR,SPOCK2,CD3Z,KRT8,CD6,CR2
ZHAN_MMPC_EARLYVS	49	45	0.918367	12	1.88169e-06	SPI1,IL4R,SPIB,RHOH,CIITA,GBP1,BLK,CCNG2,CD1C,CD1D,ITGA6,IRF4
GNF2_SPI1	34	31	0.911765	10	2.02243e-06	BACH1,SEPX1,PLXNC1,AQP9,SPI1,CSF3R,NCF2,ARRB2,MNDA,GCA
EGFR1	253	228	0.901186	30	2.09824e-06	MME,SELENBP1,CTSH,SQSTM1,BCL6,ITGB1,GRN,IFIT2,IFITM1,IFI27,IL1RN,ABCA1,ALDH2,SHMT2,GM2A,ITM2B,ARL4C,SERPINB6,DUSP6,TNFAIP3,IL32,IL4R,ANXA1,TGFA,EGR1,CA2,MYBL2,MET,CORO1A,BUB1B
ZHAN_MMPC_LATEVS	47	46	0.978723	12	2.42783e-06	TSPAN3,XK,MYBL1,ADA,BCL6,SELPLG,SYK,RHOH,EPHX1,PKM2,LCK,LRMP
BROWN_GRAN_MONO_DIFFERENTIATION	201	109	0.542289	19	2.62242e-06	ABHD5,ACTN1,SLC31A2,CCND2,IL1R2,CAMP,ATP6V1B2,SEPX1,S100A11,PGD,ANXA5,UPP1,GSN,EGR1,GRN,IL1RN,SOAT1,PYGL,ARHGEF3
GCM_TPT1	70	63	0.9	14	2.86479e-06	RPS3A,RPL11,EEF2,RPS14,RPL35,RPL32,RPL31,RPS21,RPS24,RPL27,RPS6,RPL23,RPL21,H3F3A
HEMOPOIESIS	75	63	0.84	14	2.86479e-06	MMP9,SPI1,TPD52,ACVR1B,ALAS2,CD3D,LYN,LCK,LRMP,ZBTB16,BLNK,MAL,CD1D,CD79A
PGC	425	318	0.748235	37	2.88141e-06	LDHB,LDHA,PGAM1,BSG,C3orf28,HLA-DRA,MAP2K3,ABHD5,PCK1,BNIP3L,DUSP6,MNDA,PCYT2,PKM2,CA2,UQCRB,UPP1,EGLN1,HSPA5,MAL,ID2,NGFRAP1,CDC34,TPI1,IDH2,ABCF1,COPS3,PCTK3,ATP1A1,SOD2,VIPR1,GATA3,COX7B,GABARAPL1,GUK1,SEPX1,UBE2B
module_24	449	410	0.91314	44	3.00574e-06	CITED2,SERPINE1,SMOX,BCL2L1,TCF7,MAP2K3,IL1RN,UBE2L6,IL4R,MMP11,ALPL,ACSL1,KIAA1539,PCK1,LMO2,AAK1,ACTN1,APOC2,IL32,ABCA1,ALAS2,FKBP8,HSPA6,RNASE2,S100A8,DNASE1L3,AQP3,APOE,PIM1,XK,FCGRT,TMCC2,GYPB,GMPR,ADM,PYGL,CSF3R,CST7,EPHX1,MEN1,MPP1,SLPI,TNFRSF25,RGS10
TARTE_PC	81	72	0.888889	15	3.01677e-06	AQP3,CITED2,TM9SF2,,PRKCI,TNFRSF17,IL6R,CD38,FGL2,HSPA5,SELPLG,PDK1,ARID3A,ITGA6,IRF4
IL-5	140	121	0.864286	20	3.3805e-06	ID2,RGS2,BIRC3,LIMK2,ATF4,ITGA6,PTAFR,MYD88,NFKBIE,UPP1,CTSC,DUSP6,CIITA,PIM1,CSF2RB,NFE2,HSPA6,RHOH,LCP2,EGR1
module_128	98	82	0.836735	16	3.53031e-06	LMO2,MMP9,GNLY,GBP1,IFITM1,IFITM2,IL32,CCL5,HLA-DOA,NXPH3,GPX1,LYZ,GZMK,CCND2,CTSB,IL2RB
ROSS_CBF_MYH	54	40	0.740741	11	3.63976e-06	S100A8,SLC7A7,IL13RA1,,NAGA,FYB,GIMAP4,CHI3L1,CD1C,QPCT,DUSP6
ZHAN_MM_MOLECULAR_CLASSI_DN	50	40	0.8	11	3.63976e-06	GM2A,PRKCA,TNS3,OSBPL10,PGCP,BCL11A,TBC1D1,BLNK,CD1D,CORO1C,PNOC
ZHAN_MMPC_SIMAL	50	48	0.96	12	3.95358e-06	GPX1,TIAM1,IFNGR2,ADM,PRCP,DEFA1,TNFAIP3,FCGRT,ATP6V1B2,BIRC3,ITGA6,MARCKS
GNF2_MCL1	57	48	0.842105	12	3.95358e-06	SCAP2,TLR8,MYD88,NCF2,ARRB2,MNDA,FBXL5,MFSD1,RGS2,GALNAC4S-6ST,CD302,CMTM6
HEMOPOIETIC_OR_LYMPHOID_ORGAN_DEVELOPMENT	77	65	0.844156	14	4.24729e-06	MMP9,SPI1,TPD52,ACVR1B,ALAS2,LYN,CD3D,LCK,LRMP,ZBTB16,BLNK,MAL,CD1D,CD79A
PLASMA_MEMBRANE_PART	1160	1029	0.887069	86	4.28223e-06	BTK,KLRC1,IL4R,SLC22A4,SLC22A3,IL13RA1,LYN,IL6R,LRMP,EDG4,BST2,CYSLTR1,ABCA1,MET,PTGER2,TM4SF1,CD6,SELPLG,MAL,TNFSF8,IL6ST,CD48,PICALM,CD3E,MME,CD72,SLC31A2,ICAM3,CD1C,CD1D,CD19,VIPR1,CSF3R,ITGB7,CD79B,CD79A,CD8B1,SORL1,CD96,BLR1,CD83,DDR1,IL2RB,IL8RB,SYK,NCF4,SSPN,ST14,KCNJ2,SYPL1,HLA-DRB5,CD200,LIMA1,STX3A,TSPAN7,TSPAN9,SLC7A7,ACTN1,GPR56,LAT,NKG7,SYNGR2,CSF2RB,ADRB2,LCK,PTAFR,AQP9,GYPB,TNFRSF1…
HSA04514_CELL_ADHESION_MOLECULES	134	113	0.843284	19	4.5622e-06	HLA-DRA,ITGB1,ITGB7,HLA-DRB5,HLA-DPB1,HLA-DOA,HLA-DOB,ITGA6,CD8A,CD8B1,HLA-DMB,HLA-DMA,ICAM3,CD86,HLA-DQB1,HLA-DQB2,CD22,CD6,SELPLG
TAKEDA_NUP8_HOXA9_3D_UP	187	134	0.716578	21	4.64562e-06	MEF2C,MX2,BST2,SERPING1,GBP1,IFITM1,LGALS3BP,IGJ,CUGBP2,S100A10,FOXP1,IFI27,EVI1,ARHGEF3,GMPR,MYCN,TXK,MLLT3,RNASE6,RPS6KA5,IFIT2
PARK_RARALPHA_MOD	62	57	0.919355	13	4.75945e-06	MEF2C,SPI1,SMOX,PRKCA,LYZ,GLUL,MNDA,NFKBIE,IL32,SELPLG,S100P,ANXA1,CORO1A
GNF2_PCAF	36	27	0.75	9	4.87867e-06	GYPB,TSPAN5,SELENBP1,ALAS2,EPB42,MAP2K3,LPIN2,EIF2AK1,CA2
GNF2_TNFSF10	30	27	0.9	9	4.87867e-06	PLXNC1,SPI1,LILRA2,CSF3R,NCF2,RGS2,ARRB2,MNDA,SDCBP
ICHIBA_GVHD	335	214	0.638806	28	5.09792e-06	S100A8,IL6ST,NCF4,CD74,LGALS3BP,FGL2,LGALS3,IL1RN,S100A11,LY86,STX3A,CAMP,PBEF1,ACSL1,IL18R1,GBP1,CCL5,ALAS2,PKM2,GRN,LCK,SLPI,CTSC,SNX10,LCP2,GIMAP4,SNX27,IRF8
MARTINELLI_IFNS_DIFF	24	21	0.875	8	5.28852e-06	ALPL,NCF2,CAMP,ST6GALNAC2,SOD2,IL8RB,CSF3R,DEFA1
LEE_TCELLS10_UP	201	146	0.726368	22	5.36251e-06	CAMK4,JUN,TCF4,TRIO,ITM2A,BCL11A,TOB1,RBM7,GATA3,BCNP1,SOCS3,PDE4D,CSDA,SLC25A37,TNFAIP3,CYSLTR1,SCAP2,PAK1,MPP7,TMEPAI,RNASE6,ID2
LEE_TCELLS8_UP	201	146	0.726368	22	5.36251e-06	CAMK4,JUN,TCF4,TRIO,ITM2A,BCL11A,TOB1,RBM7,GATA3,BCNP1,SOCS3,PDE4D,CSDA,SLC25A37,TNFAIP3,CYSLTR1,SCAP2,PAK1,MPP7,TMEPAI,RNASE6,ID2
LEE_TCELLS1_UP	201	146	0.726368	22	5.36251e-06	CAMK4,JUN,TCF4,TRIO,ITM2A,BCL11A,TOB1,RBM7,GATA3,BCNP1,SOCS3,PDE4D,CSDA,SLC25A37,TNFAIP3,CYSLTR1,SCAP2,PAK1,MPP7,TMEPAI,RNASE6,ID2
CACTGCC,MIR-34A,MIR-34C,MIR-449	281	215	0.765125	28	5.58176e-06	SYT1,LDHA,TPD52,SERPINE1,EIF2C4,RALGPS2,PEA15,CUGBP2,XYLT1,ATXN2L,ACSL1,BCL6,SLCO3A1,MLLT3,ANK2,SATB1,MET,NR4A2,GALT,FOXP1,CORO1C,E2F5,ZNF207,LEF1,MAP1A,CREB5,PNOC,EVI5L
TNF-alpha	863	736	0.852839	66	6.52145e-06	HSPA1A,EGR1,TNFAIP3,DUSP2,JUN,RPL32,PICALM,GPX1,MATN2,LDHB,HSPA6,S100A11,RPS3A,RPS6,SLCO3A1,SLC22A4,PSMB3,RPL21,RPL27,RPL31,TSPAN3,IL32,SOD2,DDR1,BIRC3,TNFRSF10C,IFI27,EEF2,ATF4,CD5,CDC34,CLIC4,DIRAS3,ANXA1,ADRB2,DFNA5,CD79A,SMOX,IFNGR2,TNFSF8,EDG4,CCL5,BCL2L1,ABCA1,PMAIP1,SMAD3,CSF2RB,IFIT2,IFITM1,STAT4,OPTN,NFKBIE,RIPK2,IL18R1,MAP2K3,JMJD2B,PDE9A,NELL2,F5,SHFM1,HLA-DQB1,ICAM3,CREB5,HDGF,GUK1,GA…
FERRANDO_MLL_T_ALL_UP	90	86	0.955556	16	6.7456e-06	TIAM1,KIAA0125,GATA3,CD3E,CSDA,TNFAIP3,CTSH,LCP2,SPOCK2,IFITM2,MME,FCGRT,IL32,TCF4,TCF7,H3F3A
TCRMOLECULE	6	4	0.666667	4	6.9557e-06	CD3G,CD3D,CD3E,
FERRANDO_T_CELL_DIFFERENTIATION_PATHWAY	19	16	0.842105	7	7.05603e-06	TCF7,CD1C,MME,CD1B,CD1D,CD6,FCGR3B
HSA04664_FC_EPSILON_RI_SIGNALING_PATHWAY	75	68	0.906667	14	7.43538e-06	BTK,SYK,PRKCA,LYN,PRKCE,MAPK1,LCP2,RAC1,PIK3R1,PDK1,MAP2K3,LAT,FYN,PLCG2
V$PEA3_Q6	264	172	0.651515	24	7.94052e-06	PICALM,NCF2,CD3E,C11orf24,BIN2,BLNK,SPI1,RTN3,FCGR3B,INPPL1,LRMP,PRF1,RAB30,ITPKB,GATA3,POU2AF1,HHEX,POLD4,CDC14A,SORL1,CTSW,LCK,GFI1,CD5
IMMUNE_SYSTEM_DEVELOPMENT	81	69	0.851852	14	8.89294e-06	MMP9,SPI1,TPD52,ACVR1B,ALAS2,LYN,CD3D,LCK,LRMP,ZBTB16,BLNK,MAL,CD1D,CD79A
T Cell Receptor	349	295	0.845272	34	8.91435e-06	FYB,HSPA1A,JUN,CDKN2A,ANXA1,RAC1,LTBP4,IFITM1,GATA3,HLA-DQB1,EEF2,EGR1,LCK,ADA,KLRC1,COX6C,CSF2RB,CD86,ATF4,LYPLA2,RPL23,SEMA4D,PBEF1,CD3E,LEF1,RPS14,RPS3A,PGAM1,ODC1,CCL5,SATB1,RPS24,ST14,SOAT1
PENG_LEUCINE_UP	125	98	0.784	17	9.35983e-06	BCL7A,IDH2,S100A11,ATF4,ALDH2,BACH1,,CLIC4,LCK,LRMP,CD22,CD6,PSCD1,CEBPB,SWAP70,PNOC,BNIP3L
GNF2_CDC27	60	52	0.866667	12	9.68956e-06	GYPB,SELENBP1,ALAS2,SLC22A4,EIF2AK1,CA2,HDGF,XK,EPB42,MAP2K3,BNIP3L,KLF1
TRANSC_FACT	1426	1133	0.79453	91	1.10372e-05	CORO1A,WT1,AFF3,CREG1,ZNF185,TCF4,HHEX,TBX21,STAT4,HPCA,SIAH2,KLF1,NCOA4,SATB1,FUBP1,CITED2,NFKBIE,LEF1,RUNX2,ZNF154,IRF4,EGR1,ZNF532,IRF8,MDS1,TFEB,ARID3A,CDR2,PAX5,RORA,ZNF207,ID2,HOXB2,OPTN,EGLN1,TEAD2,JMJD2B,E2F5,JUN,FOXP1,MEF2C,BCL11A,MNDA,CBX4,TRERF1,TCF21,STAT6,RNF141,POU2AF1,CSDA,SETBP1,GATA6,MYBL2,MXI1,SPIB,KLHL12,ZIC2,SMAD3,NFE2,BCL11B,MAP3K8,SPI1,RFXANK,TRIM26,ZBTB16,RFX5,BACH1,TCF7,PO…
module_459	413	311	0.753027	35	1.11459e-05	CITED2,NCF2,EIF2AK1,IL1R2,CUGBP2,LEPROTL1,SLC22A3,LYZ,MFSD1,ACSL1,PLEKHF2,CMTM6,RBM7,PDE4D,CECR6,CSF2RB,SAV1,GPSM3,RNASE6,ANXA1,TMCC2,SMAD3,LY86,BAG3,SLC19A1,IL18R1,LRRN3,CD1D,MMP9,ITGB1,STAMBPL1,CD8A,GSN,SQRDL,CTSZ
module_255	432	326	0.75463	36	1.27557e-05	CITED2,NCF2,EIF2AK1,IL1R2,CUGBP2,LEPROTL1,SLC22A3,LYZ,MFSD1,ACSL1,PLEKHF2,CMTM6,RBM7,PDE4D,CECR6,CSF2RB,SAV1,GPSM3,RNASE6,ANXA1,RARRES3,TMCC2,SMAD3,LY86,BAG3,SLC19A1,IL18R1,LRRN3,CD1D,MMP9,ITGB1,STAMBPL1,CD8A,GSN,SQRDL,CTSZ
CHANG_SERUM_RESPONSE_DN	194	111	0.572165	18	1.35916e-05	RARRES3,IL6ST,SELENBP1,MXI1,SERPING1,FCGRT,C5orf4,ARHGEF3,BCL6,ATP6V0A1,ITPKB,SATB1,PGCP,CCNG2,GABARAPL1,GSN,SQRDL,SLPI
module_378	417	314	0.752998	35	1.37338e-05	CITED2,NCF2,EIF2AK1,IL1R2,CUGBP2,LEPROTL1,SLC22A3,LYZ,MFSD1,ACSL1,PLEKHF2,CMTM6,RBM7,PDE4D,CECR6,CSF2RB,SAV1,GPSM3,RNASE6,ANXA1,TMCC2,SMAD3,LY86,BAG3,SLC19A1,IL18R1,LRRN3,CD1D,MMP9,ITGB1,STAMBPL1,CD8A,GSN,SQRDL,CTSZ
RAF-mapk	478	354	0.740586	38	1.41295e-05	S100A10,LDHB,ITGA6,OPTN,RGS2,PYGL,IMPA2,ABCA1,SLC31A2,PIK3C2B,QPCT,BLNK,INPP4A,SWAP70,FYN,RRAS2,GM2A,PCTK3,ARHGEF3,MAN1C1,DDR1,SLC2A1,MXI1,LEPROTL1,GALNAC4S-6ST,MB,RGS10,RPS6,GATA6,GPR56,STX6,CTSB,SELENBP1,HHEX,SLC39A8,KYNU,UBE2J1,BAG3
BROCKE_IL6	147	122	0.829932	19	1.4346e-05	IL6ST,KIAA0125,MAP3K8,POU2AF1,SOCS3,PIM1,JUN,HSPA1A,MARCKS,GALNAC4S-6ST,CD8B1,SLA,EPB41L2,LRMP,POU2F2,BCL6,CEBPB,CD180,IRF4
KRETZSCHMAR_IL6_DIFF	147	122	0.829932	19	1.4346e-05	IL6ST,KIAA0125,MAP3K8,POU2AF1,SOCS3,PIM1,JUN,HSPA1A,MARCKS,GALNAC4S-6ST,CD8B1,SLA,EPB41L2,LRMP,POU2F2,BCL6,CEBPB,CD180,IRF4
module_532	389	289	0.742931	33	1.46407e-05	CITED2,NCF2,EIF2AK1,CUGBP2,LEPROTL1,SLC22A3,LYZ,MFSD1,ACSL1,PLEKHF2,CMTM6,RBM7,PDE4D,CECR6,CSF2RB,SAV1,GPSM3,RNASE6,ANXA1,TMCC2,SMAD3,LY86,BAG3,SLC19A1,IL18R1,LRRN3,CD1D,MMP9,ITGB1,STAMBPL1,CD8A,GSN,SQRDL
REOVIRUS_HEK293_UP	237	202	0.852321	26	1.4795e-05	PGAM1,HSPA1L,UBE2L6,IFI27,BACH1,FGF9,STX3A,ADM,CETN3,BCL6,PCK1,PMAIP1,MX2,BST2,HRK,PDE4D,WEE1,TNFAIP3,IFITM1,CCL5,GABARAPL1,NR4A2,RRAS2,PPM1A,ANXA1,CREB5
INTEGRAL_TO_PLASMA_MEMBRANE	978	877	0.896728	74	1.52768e-05	KLRC1,IL4R,SLC22A4,SLC22A3,IL13RA1,IL6R,LRMP,EDG4,BST2,CYSLTR1,ABCA1,MET,PTGER2,TM4SF1,CD6,SELPLG,MAL,TNFSF8,IL6ST,CD48,MME,CD72,SLC31A2,ICAM3,CD1C,CD1D,CD19,VIPR1,CSF3R,ITGB7,CD79B,CD8B1,SORL1,CD96,BLR1,DDR1,CD83,IL2RB,IL8RB,NCF4,SSPN,ST14,KCNJ2,SYPL1,HLA-DRB5,CD200,TSPAN7,TSPAN9,SLC7A7,GPR56,NKG7,SYNGR2,CSF2RB,ADRB2,PTAFR,AQP9,GYPB,TNFRSF10C,PSEN2,SGCE,SLC19A1,ATP1A1,FZD5,ITPR1,SDCBP,NINJ2,CNR2…
ADDYA_K562_HEMIN_TREATMENT	73	63	0.863014	13	1.52967e-05	MEF2C,LMO2,AAK1,EGR1,ICAM3,PIM1,JUN,CTSH,HSPA5,HERPUD1,ID2,C16orf35,KLF1
module_399	50	46	0.92	11	1.58321e-05	LY86,LYZ,CD38,PSEN2,TNFAIP3,PRF1,TNFRSF25,BCL2L1,PEA15,BNIP3L,DUSP6
module_317	422	317	0.751185	35	1.68623e-05	CITED2,NCF2,EIF2AK1,IL1R2,CUGBP2,LEPROTL1,SLC22A3,LYZ,MFSD1,ACSL1,PLEKHF2,CMTM6,RBM7,PDE4D,CECR6,CSF2RB,SAV1,GPSM3,RNASE6,ANXA1,TMCC2,SMAD3,LY86,BAG3,SLC19A1,IL18R1,LRRN3,CD1D,MMP9,ITGB1,STAMBPL1,CD8A,GSN,SQRDL,CTSZ
HADDAD_HSC_CD7_UP	64	55	0.859375	12	1.78717e-05	S100A8,LY86,SLC2A5,LEF1,IL6R,CST7,MME,ITGB7,BLNK,IGJ,RNASE6,IRF8
HADDAD_CD45CD7_PLUS_VS_MINUS_UP	64	55	0.859375	12	1.78717e-05	S100A8,LY86,SLC2A5,LEF1,IL6R,CST7,MME,ITGB7,BLNK,IGJ,RNASE6,IRF8
IL12PATHWAY	23	18	0.782609	7	1.79278e-05	IL18R1,CD3G,CD3D,CD3E,,STAT4,JUN
NKCELLSPATHWAY	20	18	0.9	7	1.79278e-05	ITGB1,LAT,RAC1,PAK1,KLRC1,PIK3R1,SYK
SANA_TNFA_ENDOTHELIAL_UP	84	64	0.761905	13	1.83048e-05	SERPINE1,MX2,BST2,SSPN,RIPK2,TNFAIP3,GBP1,IL32,LGALS3BP,SMAD3,BIRC3,LGALS9,SOD2
BRENTANI_IMMUNE_FUNCTION	54	47	0.87037	11	1.97196e-05	CD8A,IL6ST,BTK,CD48,TFE3,CD72,CD22,IL18R1,IL2RB,CD1D,CD19
ADIP_DIFF_CLUSTER2	41	39	0.95122	10	1.99342e-05	BAG3,SERPINE1,ERRFI1,MAP2K3,WEE1,CDR2,RGS2,ID2,ADM,DNAJB1
TAKEDA_NUP8_HOXA9_10D_DN	152	125	0.822368	19	2.04396e-05	TSPAN2,MMP9,TLR7,APOE,LHFPL2,CST7,ST14,IL1R2,BLNK,S100P,CHI3L1,S100B,SLPI,CTSB,RASGRP1,PCSK5,DFNA5,CD1B,RPS6KA2
GH_EXOGENOUS_ANY_UP	292	194	0.664384	25	2.10679e-05	SNCA,LEREPO4,CDC34,TCF7,BRD4,ADK,PLEK2,APEG1,SLCO3A1,PCTK3,CD1C,FBLN5,MTSS1,EPB42,PAX5,RHOH,C5orf4,TNFRSF25,SPOCK2,POU2F2,SELPLG,IL2RB,RNASE2,IL8RB,IFIT2
INTRINSIC_TO_PLASMA_MEMBRANE	992	886	0.893145	74	2.16371e-05	KLRC1,IL4R,SLC22A4,SLC22A3,IL13RA1,IL6R,LRMP,EDG4,BST2,CYSLTR1,ABCA1,MET,PTGER2,TM4SF1,CD6,SELPLG,MAL,TNFSF8,IL6ST,CD48,MME,CD72,SLC31A2,ICAM3,CD1C,CD1D,CD19,VIPR1,CSF3R,ITGB7,CD79B,CD8B1,SORL1,CD96,BLR1,CD83,DDR1,IL2RB,IL8RB,NCF4,SSPN,ST14,KCNJ2,SYPL1,HLA-DRB5,CD200,TSPAN7,TSPAN9,SLC7A7,GPR56,NKG7,SYNGR2,CSF2RB,ADRB2,PTAFR,AQP9,GYPB,TNFRSF10C,PSEN2,SGCE,SLC19A1,ATP1A1,FZD5,ITPR1,SDCBP,NINJ2,CNR2…
SANA_IFNG_ENDOTHELIAL_UP	76	56	0.736842	12	2.1695e-05	RARRES3,HLA-DMB,BST2,SERPING1,SSPN,GBP1,HLA-DQB1,CD74,LGALS3BP,PPP3CA,UBE2L6,LGALS9
ZHAN_TONSIL_BONEMARROW	50	40	0.8	10	2.53656e-05	SORL1,SYK,PKM2,LCK,LRMP,XK,MYBL1,ADA,BCL6,SELPLG
ALZHEIMERS_DISEASE_UP	1473	1270	0.862186	98	2.54223e-05	CDIPT,SERPING1,MAPK1,JUN,RAC1,HLA-DOA,ELF4,SPIB,BRD4,IL13RA1,PIK3C2B,IL6R,MYCN,GNA12,MB,PRCP,IFITM2,TFE3,TFEB,ABCA1,MYO1E,MET,CDC14A,E2F5,NDE1,FKBP8,GPSM3,TPD52,MATN2,FBXL5,IDH2,DLX4,KLF1,ZBTB16,PBEF1,CD22,BCL6,CD1D,SOD2,FYN,MKRN1,MX2,ITGA6,LEF1,UBN1,CD86,C16orf35,MXI1,SMOX,SSPN,FLII,NAGA,ODC1,TCF7,MAP2K3,H3F3A,RPL31,SLCO3A1,PCSK5,SHMT2,RPS6KA5,CMTM6,TSPAN2,TSPAN5,SLC2A1,PDE4D,GPR56,TNFAIP3,LIMK2…
REGULATION_OF_APOPTOSIS	342	311	0.909357	34	2.72682e-05	SNCA,BTK,APOE,CD3G,PIM1,MAPK1,CD38,BCL2L1,CD74,PEA15,SMAD3,GPX1,SEMA4D,BCL6,BIRC3,BNIP3L,CBX4,PMAIP1,CDKN2A,SOCS3,HRK,ACVR1B,RPS3A,PRKCA,PRKCE,LCK,CTSB,TNFRSF25,SH3GLB1,TNFRSF18,IL2RB,ANXA1,ANXA5,TNFSF8
REGULATION_OF_PROGRAMMED_CELL_DEATH	343	312	0.909621	34	2.91411e-05	SNCA,BTK,APOE,CD3G,PIM1,MAPK1,CD38,BCL2L1,CD74,PEA15,SMAD3,GPX1,SEMA4D,BCL6,BIRC3,BNIP3L,CBX4,PMAIP1,CDKN2A,SOCS3,HRK,ACVR1B,RPS3A,PRKCA,PRKCE,LCK,CTSB,TNFRSF25,SH3GLB1,TNFRSF18,IL2RB,ANXA1,ANXA5,TNFSF8
GNF2_PECAM1	56	49	0.875	11	3.00265e-05	TLR8,LILRA2,NCF2,MFSD1,FGL2,CEBPB,RGS2,SH3BGRL3,GALNAC4S-6ST,CD302,CMTM6
TTGTTT_V$FOXO4_01	2149	1374	0.639367	104	3.10989e-05	MEF2C,RORA,UNC84B,JUP,RALGPS2,NFKBIE,TSGA14,EVI1,MDS1,PHF16,DUSP6,ARRB2,MYO1E,NXPH3,GPR109A,TM4SF1,SELPLG,IL6ST,CD3E,CD38,AMFR,CD74,CHI3L1,BCL11B,LRRN3,ATP6V0A1,DMXL1,RBMS1,COX7B,BMF,FOXP1,CD96,CD83,C2orf24,FCGBP,RPL23,ZIC2,CCNG2,DOCK9,LIMK2,PPM1D,INPP4A,AQP9,PIM1,NRBF2,SMAD3,SQSTM1,IL18R1,ITPR1,TOB1,TIAM1,SATB1,TRERF1,RUNX2,GABARAPL1,SAP30,EGR1,SH3GLB1,ELF4,FGF9,ZNF532,IL13RA1,KLRG1,NR4A2,TEAD2,…
RTAAACA_V$FREAC2_01	951	638	0.670873	57	3.16382e-05	RORA,MAP3K8,JUP,RALGPS2,FGL2,ZNF532,FGF9,EVI1,ACSL1,PPP3CA,POU2AF1,TFEB,ABCA1,NR4A2,GPR109A,EGLN1,SCRN1,ID2,IL6ST,MATN2,NR1H4,GPX1,BCL11B,BCL11A,RAB30,FYN,C2orf24,IRF4,CITED2,SMOX,KCNJ2,ATP6V0C,TCF4,TCF7,MARCKS,NAP1L5,GNB2,PCSK1,NPDC1,DAPP1,PCSK5,RPS6KA5,ANK2,WEE1,DOCK5,POLD4,PPM1D,LCP2,CREB5,ABTB1,STAT6,SQSTM1,TOB1,TIAM1,TRERF1,NINJ2,SPOCK2
CAGCTG_V$AP4_Q5	1561	1053	0.674568	84	3.18714e-05	MEF2C,MAP3K8,MYBL2,HPCA,SPIB,BRD4,MTSS1,NXPH3,SELPLG,LHFPL2,CD72,IDH2,BCL11B,PCTK3,LRRN3,BMF,FOXP1,DDR1,GFI1,NCF4,FCGBP,MYADM,GNB2,CCND2,DOCK9,LAT,POLD4,LIMK2,LCK,PPM1A,MAN1C1,SH3BGRL3,S100A8,NRBF2,INPPL1,TOB1,TRERF1,EGR1,SERPINE1,BACE2,BACH1,ELF4,SNPH,MYCN,OSBPL10,PPP3CA,TEAD2,SCRN1,MOG,PICALM,TCF21,GPX1,APBA2,BCL6,RAB30,GATA3,CORO2B,RHOBTB2,ITGA6,CD79B,LEF1,UBE2B,PRKCQ,MAP1A,MXI1,CITED2,WNT10B,…
IL-3	49	41	0.836735	10	3.20174e-05	HRK,PIM1,ODC1,SOCS3,TGFA,CISH,CD86,BCL2L1,CSF2RB,IL6R
TCAPOPTOSISPATHWAY	11	5	0.454545	4	3.33544e-05	CD3G,CD3D,CD3E,
UVC_HIGH_ALL_DN	297	263	0.885522	30	3.62499e-05	CITED2,LHFPL2,SMAD3,MARCKS,BACH1,ELF4,IL4R,STX3A,CDR2,ADM,SIAH2,ARL4C,SWAP70,FYN,TSPAN5,WEE1,TNFAIP3,STX7,ATP6V1B2,HERPUD1,MET,HOXB2,ITGA6,ACVR1B,IFNGR2,RRAS2,KRIT1,TM4SF1,KIAA0446,ID2
CYTOKINES	64	50	0.78125	11	3.67281e-05	IL6ST,IFNGR2,IFI27,IL13RA1,IL6R,IL1RN,IL18R1,IL8RB,IL4R,IL2RB,IL1R2
TCYTOTOXICPATHWAY	14	9	0.642857	5	3.77021e-05	CD3G,CD8A,CD3D,CD3E,
CHEN_LUNG_SURVIVAL	29	20	0.689655	7	3.98916e-05	PGAM1,KRT8,ANXA1,EPHX1,MYCN,SOD2,PKM2
CROONQUIST_IL6_RAS_UP	24	20	0.833333	7	3.98916e-05	NCF2,LY86,RNASE6,CCL5,CD48,CD86,DUSP6
TAVOR_CEBP_UP	51	42	0.823529	10	4.01063e-05	,CCND2,CA2,GBP1,ACSL1,IL1RN,ANXA1,SOD2,ID2,RGS2
CYTOKINE_BINDING	49	42	0.857143	10	4.01063e-05	IL6ST,IL4R,CSF2RB,IFNGR2,IL6R,TNFRSF25,CD74,TNFRSF18,IL2RB,IL8RB
LIPID_RAFT	29	27	0.931034	8	4.38095e-05	ABCA1,BTK,CD48,LYN,MAL,LAT,LCK,CD79A
LE_MYELIN_DN	103	89	0.864078	15	4.41411e-05	SNCA,SLC2A1,PEA15,FGL2,NR4A2,S100B,TGFA,PCYT2,ERRFI1,ZBTB16,SLCO3A1,PIK3R1,MAL,PCK1,CMTM6
CELL_SURFACE_RECEPTOR_LINKED_SIGNAL_TRANSDUCTION	145	110	0.758621	17	4.43631e-05	IL6ST,MYD88,BSG,CD3D,PLCG2,CD79A,IL13RA1,IFNGR2,PRKCA,IL6R,ADRB2,KLRG1,TNFRSF25,ANXA1,BIRC3,IL8RB,CD19
GNF2_SELL	47	43	0.914894	10	4.98773e-05	GPSM3,SCAP2,STAT6,MYD88,MX2,LYN,ICAM3,CORO1A,ARRB2,CMTM6
GNF2_TPT1	38	35	0.921053	9	5.07212e-05	RPL32,RPL31,RPS3A,RPS24,RPL27,RPS6,RPL23,RPS14,RPL21
Androgen Receptor	588	504	0.857143	47	5.6179e-05	BSG,ALDH2,CCNG2,CITED2,GRN,ID2,EGR1,CCND2,CYP17A1,JUN,SELENBP1,ZIC2,SQSTM1,SDCBP,SHMT2,SLC22A3,PPM1D,S100A11,ATP6V0B,WWP1,UBE2J1,ZBTB16,ODC1,UBE2B,TBC1D1,STX7,TPD52,TMEPAI,ACTN1,ATP1A1,PIP,RUNX2,COPS3,C1orf21,KRT8,LEPROTL1,MATN2,PEA15,PICALM,PMAIP1,LEF1,DDR1,CA2,HSPA5,GLDC,ABCA1,ICAM3
module_177	101	91	0.90099	15	5.76425e-05	LMO2,CD48,MX2,BST2,TNFAIP3,PLCG2,KYNU,SORL1,HLA-DMB,SLA,IL4R,MPP1,CD83,ALOX5,DUSP6
GALINDO_ACT_UP	88	71	0.806818	13	5.80704e-05	ERRFI1,SOCS3,PIM1,CD83,PKM2,TNFAIP3,CCL5,SQSTM1,ODC1,HERPUD1,CEBPB,IL1RN,DUSP2
ET743_SARCOMA_6HRS_UP	30	28	0.933333	8	5.85879e-05	IFITM1,IFITM2,ITM2B,S100A10,ANXA5,INHBB,ID2,GUK1
INTEGRAL_TO_MEMBRANE	1332	1184	0.888889	91	5.92835e-05	KLRC1,RER1,IL4R,SLC22A4,SLC22A3,IL13RA1,IL6R,KLRG1,LRMP,EDG4,BST2,CYSLTR1,ABCA1,MET,PTGER2,TM4SF1,CD6,SELPLG,MAL,TNFSF8,IL6ST,CD48,AMFR,MME,XK,CD72,CD74,SLC31A2,ICAM3,CD22,CD1C,CD1B,CD1D,CD19,VIPR1,CSF3R,ITGB7,CD79B,CD8B1,SORL1,CD96,BLR1,CD83,DDR1,IL2RB,IL8RB,NCF4,SSPN,ST14,KCNJ2,ATP6V0B,ATP6V0C,SYPL1,HLA-DRB5,CD200,TSPAN2,TSPAN3,TSPAN7,TSPAN9,SLC7A7,GPR56,LAT,NKG7,SYNGR2,CSF2RB,NUP88,ADRB2,PTAFR…
IFNALPHA_NL_HCC_UP	18	15	0.833333	6	6.09821e-05	BST2,IFITM1,UBE2L6,IFI27,LGALS3BP,MX2
INTERLEUKIN_RECEPTOR_ACTIVITY	21	15	0.714286	6	6.09821e-05	IL2RB,IL6ST,IL6R,IL8RB,IL4R,CSF2RB
ET743_SARCOMA_UP	71	62	0.873239	12	6.32119e-05	PIK3C2B,LYZ,INHBB,UQCRB,IFITM1,IFITM2,ITM2B,ANXA1,S100A10,ANXA5,ID2,GUK1
HSA05120_EPITHELIAL_CELL_SIGNALING_IN_HELICOBACTER_PYLORI_INFECTION	68	62	0.911765	12	6.32119e-05	PAK1,LYN,JUN,ATP6V1B2,CCL5,ATP6V0B,ATP6V0C,RAC1,MET,IL8RB,PLCG2,ATP6V0A1
ST_T_CELL_SIGNAL_TRANSDUCTION	45	36	0.8	9	6.45715e-05	NFKBIE,ITPKB,RASGRP1,PAK1,CD3D,MAPK1,LAT,LCK,LCP2
POSITIVE_REGULATION_OF_BIOLOGICAL_PROCESS	710	625	0.880282	55	6.57598e-05	BTK,CITED2,RXRA,MAPK1,RAC1,TCF4,MAP2K3,ELF4,SPI1,LYN,INHBB,CCND2,BNIP3L,CDKN2A,BST2,ABCA1,ATF4,RPS3A,ADRB2,LCK,PPM1A,CREB5,TNFSF8,CDC25B,MYD88,APOE,CD3E,CD38,SMAD3,LGALS9,FLT3LG,TGFA,PBEF1,SQSTM1,BCL6,CD1D,FYN,PMAIP1,VIPR1,TLR7,TLR8,HRK,TRERF1,RIPK2,FTS,CD79A,ACVR1B,EGR1,PRKCA,PRKCE,ACVR2B,CD86,TNFRSF25,IL8RB,IRF4
V$ELF1_Q6	250	171	0.684	22	6.65538e-05	RAC1,MARCKS,ELF4,GPX1,MYADM,TXK,STAT6,DAPP1,PPP3CA,MLLT3,FBLN5,KIAA0746,CDKN2A,ARRB2,FGD2,TFE3,SNX2,ITGB7,CD79B,CDC14A,SORL1,C2orf24
PASSERINI_SIGNAL	342	299	0.874269	32	7.04769e-05	SNCA,MAP3K8,SERPINE1,PIM1,GLUL,F5,JUN,MYBL1,PXN,COL16A1,TGFA,ARHGEF3,LYN,MYCN,ARL4C,PBEF1,PCTK3,BIRC3,RAB30,FBLN5,TOB1,TSPAN7,MX2,GPR56,ITGA6,RHOH,PRKCA,NCOA4,PKM2,MAL,IL8RB,RGS20
LINDSTEDT_DEND_UP	52	45	0.865385	10	7.55999e-05	LYN,OPTN,CD83,ADM,SIAH2,TNFAIP3,PALM2-AKAP2,BIRC3,ID2,MARCKS
CELLULAR_DEFENSE_RESPONSE	58	45	0.775862	10	7.55999e-05	NCF2,GNLY,KLRG1,MNDA,PRF1,CCL5,ITGB1,LGALS3BP,IL8RB,CD19
GNF2_SNRK	28	22	0.785714	7	8.01793e-05	CCL5,RASGRP1,PSCD1,ARHGEF3,SEMA4D,BIN2,LCP2
TPA_SENS_LATE_DN	234	211	0.901709	25	8.61586e-05	S100A8,IGLL1,SYK,CD3G,NAGA,SMAD3,RPS6,COL16A1,LYZ,EPB41L2,SGCE,TXK,SEMA4D,IL18R1,PRC1,SLC2A5,MX2,CSDA,TNFAIP3,S100B,ACOX1,PAK1,LIMK2,CD83,PNOC
CORDERO_KRAS_KD_VS_CONTROL_UP	84	64	0.761905	12	8.74509e-05	ACVR1B,SERPINE1,MAP3K8,MATN2,NCF2,JUN,GPR56,ADAM19,TMEPAI,DFNA5,GABARAPL1,LAMP2
POSITIVE_REGULATION_OF_CELLULAR_PROCESS	669	587	0.877429	52	8.78383e-05	BTK,CITED2,RXRA,MAPK1,RAC1,TCF4,MAP2K3,ELF4,SPI1,LYN,INHBB,CCND2,BNIP3L,CDKN2A,BST2,ABCA1,ATF4,RPS3A,ADRB2,LCK,PPM1A,CREB5,TNFSF8,CDC25B,MYD88,APOE,CD3E,CD38,SMAD3,LGALS9,FLT3LG,TGFA,PBEF1,SQSTM1,BCL6,PMAIP1,VIPR1,TLR7,TLR8,HRK,TRERF1,RIPK2,FTS,ACVR1B,EGR1,PRKCA,PRKCE,ACVR2B,CD86,TNFRSF25,IL8RB,IRF4
INTRINSIC_TO_MEMBRANE	1350	1197	0.886667	91	8.82412e-05	KLRC1,RER1,IL4R,SLC22A4,SLC22A3,IL13RA1,IL6R,KLRG1,LRMP,EDG4,BST2,CYSLTR1,ABCA1,MET,PTGER2,TM4SF1,CD6,SELPLG,MAL,TNFSF8,IL6ST,CD48,AMFR,MME,XK,CD72,CD74,SLC31A2,ICAM3,CD22,CD1C,CD1B,CD1D,CD19,VIPR1,CSF3R,ITGB7,CD79B,CD8B1,SORL1,CD96,BLR1,CD83,DDR1,IL2RB,IL8RB,NCF4,SSPN,ST14,KCNJ2,ATP6V0B,ATP6V0C,SYPL1,HLA-DRB5,CD200,TSPAN2,TSPAN3,TSPAN7,TSPAN9,SLC7A7,GPR56,LAT,NKG7,SYNGR2,CSF2RB,NUP88,ADRB2,PTAFR…
GNF2_MYD88	60	55	0.916667	11	9.30367e-05	ELF4,SCAP2,MYD88,MX2,LYN,STAT6,SELPLG,CORO1A,RGS2,SH3BGRL3,CMTM6
module_12	358	334	0.932961	34	0.0001144	S100A8,APOE,SERPINE1,LHFPL2,FCGRT,S100A11,COL16A1,DLX4,GALNAC4S-6ST,PIK3C2B,GMPR,EPB41L2,ADM,CCND2,SGCE,ZBTB16,PBEF1,ITM2A,APBA2,BCL6,PCTK3,RASSF2,ATP6V0A1,TSPAN3,TSPAN7,SATB1,TNFAIP3,S100B,ITGA6,ALAS2,SLPI,FKBP8,ANXA1,MAL
V$STAT4_01	273	178	0.652015	22	0.000121444	MEF2C,CITED2,SMOX,CD3D,BLNK,LEPROTL1,EVI1,GPX1,GNB2,CISH,AAK1,CSF3R,RBMS1,SATB1,ACTN1,PDE4D,TRERF1,HHEX,SDCBP,RUNX2,LAT,LIMK2
CTLPATHWAY	15	11	0.733333	5	0.000126777	PRF1,CD3G,CD3D,CD3E,
NEGATIVE_REGULATION_OF_CELLULAR_PROCESS	646	581	0.899381	51	0.000128963	MXI1,EIF2AK1,BACE2,NFKBIE,BCL2L1,PEA15,RAC1,LIMA1,SPI1,INHBB,CLIC4,BNIP3L,CDKN2A,ACTN1,CSDA,TNFAIP3,IFITM1,RHOH,PPM1D,ADRB2,ANXA1,ANXA5,ID2,RARRES3,SNCA,WWP1,PIM1,CD74,CDA,S100A11,SMAD3,JAZF1,GPX1,SEMA4D,ZBTB16,APEG1,BCL6,BIRC3,TOB1,CBX4,SOCS3,HRK,RUNX2,MEN1,ACVR1B,GSN,SH3GLB1,TNFRSF18,IL2RB,DTX1,IRF8
SHIPP_FL_VS_DLBCL_UP	34	31	0.911765	8	0.000129638	DNASE1L3,HSPA1L,ANK2,WWP1,RHOH,CD3D,CD180,TXK
GNF2_TNFRSF1B	65	57	0.876923	11	0.000130626	SLC7A7,MYD88,LILRA2,NCF2,ARRB2,FGL2,CPVL,CD1D,RGS2,SH3BGRL3,CMTM6
UVB_NHEK3_C7	53	48	0.90566	10	0.000134788	PGD,ADK,PRCP,CTSC,IFITM1,ITGB1,ACSL1,IDH2,CDC25B,ITGA6
ELONGINA_KO_DN	184	155	0.842391	20	0.00013524	LDHB,LTBP4,TPD52,APOE,SLC2A1,PIM1,TALDO1,TCL1A,MYBL2,STRBP,TCF7,LGALS3,ALDH2,SORL1,SAP30,BUB1B,ITM2A,ANXA1,SOD2,DUSP6
REGULATION_OF_DEVELOPMENTAL_PROCESS	442	393	0.88914	38	0.00013702	BTK,MAPK1,BCL2L1,PEA15,SPI1,BNIP3L,CDKN2A,FGD2,RPS3A,LCK,ANXA1,ANXA5,TNFSF8,SNCA,APOE,CD3G,PIM1,CD38,CD74,SMAD3,GPX1,SEMA4D,ZBTB16,BCL6,BIRC3,CBX4,PMAIP1,SOCS3,HRK,ACVR1B,PRKCA,PRKCE,CTSB,TNFRSF25,SH3GLB1,TNFRSF18,IL2RB,DTX1
V$ICSBP_Q6	254	168	0.661417	21	0.000146482	MXI1,C20orf112,SYNE2,FGF9,LY86,GZMK,LRMP,STAT6,DAPP1,BCL11A,LRRN3,ITPR1,CBX4,TLR7,GATA6,BST2,TNFRSF17,SP140,RIPK2,KYNU,BANK1
ACTGCCT,MIR-34B	221	168	0.760181	21	0.000146482	MAPK1,RAB10,RALGPS2,CUGBP2,JAZF1,BRD4,ARL5B,ATXN2L,ACSL1,MLLT3,ANK2,STRBP,MET,NR4A2,FOXP1,SPTBN2,ZNF207,PAK1,TSPAN32,MAP1A,EVI5L
JNK_UP	32	24	0.75	7	0.00014868	CCL5,DUSP16,PLEKHO1,FOXP1,IFI27,CCND2,JUN
GNF2_CASP8	27	24	0.888889	7	0.00014868	FYB,PSCD1,TMC6,GIMAP4,SEMA4D,BIN2,LCP2
SANSOM_APC_4_DN	88	58	0.659091	11	0.00015382	MMP9,NAP1L5,DNASE1L3,AQP3,SLC7A7,SLC2A5,SLC22A4,IL13RA1,MME,PCSK5,DNASE1
ZHAN_TONSIL_PCBC	49	40	0.816327	9	0.000155909	SPI1,IL4R,SPIB,CIITA,GBP1,BLK,CCNG2,ITGA6,IRF4
LEE_TCELLS4_UP	58	40	0.689655	9	0.000155909	NELL2,IL4R,ACTN1,IFITM1,TNFRSF25,IFITM2,GIMAP4,LRRN3,MAN1C1
V$ISRE_01	255	169	0.662745	21	0.000159374	MEF2C,OPTN,BLNK,FGF9,LY86,TBX21,GPX1,STAT6,DAPP1,BCL11A,CBX4,TLR7,GATA6,BST2,TNFRSF17,RIPK2,PLXNC1,MET,KYNU,SLA,IFIT2
STTTCRNTTT_V$IRF_Q6	194	134	0.690722	18	0.000173044	MXI1,CITED2,BCL2L1,LGALS3BP,SYNE2,DLX4,FLT3LG,LRMP,PBEF1,BCL11A,MLLT3,RPL23,CBX4,GATA6,BST2,PLXNC1,ITGB7,IFIT2
DER_IFNA_UP	67	59	0.880597	11	0.000180421	PMAIP1,MX2,BST2,GMPR,SDCBP,GBP1,IFITM1,SHFM1,ATP6V0B,PPP3CA,COL16A1
ET743_SARCOMA_72HRS_UP	67	59	0.880597	11	0.000180421	INHBB,IFITM1,TNFRSF25,IFITM2,ITM2B,ANXA1,S100A10,COL16A1,ANXA5,ID2,GUK1
ZHANG_EFT_EWSFLI1_UP	89	79	0.88764	13	0.000180574	NELL2,KIAA0746,CITED2,RHOH,IFITM1,GPSM3,FCGRT,STAT6,GABARAPL1,CEBPB,ATP1A1,ID2,CD79A
FLECHNER_KIDNEY_TRANSPLANT_WELL_UP	565	456	0.80708	42	0.000181837	SELENBP1,CITED2,HLA-DRA,SYPL1,RAC1,FGL2,MARCKS,LEPROTL1,ACTA2,ITM2A,SWAP70,PCK1,ANK2,ACTN1,WEE1,IL32,CCNG2,HERPUD1,IGJ,LAMP2,PKM2,HSPA5,ANXA5,RARRES3,IL6ST,PICALM,WWP1,LEREPO4,CD74,SHFM1,BIRC3,FYN,TOB1,SDCBP,GBP1,HDGF,SNX2,ATP6V1B2,GSN,PRKCI,KRIT1,OXCT1
INTRACELLULAR_SIGNALING_CASCADE	668	575	0.860778	50	0.00018841	BTK,DIRAS3,BCL2L1,DUSP16,RAC1,LYN,PDK1,RPS6KA5,DUSP2,RPS6KA2,DUSP6,CDKN2A,EDG4,BST2,TNFAIP3,FGD2,ABCA1,LAT,RHOH,ADRB2,LCK,PTAFR,FKBP8,PPM1A,MYD88,APOE,AMFR,BLNK,SMAD3,LGALS9,GPX1,TGFA,PSEN2,SIAH2,STAT4,SQSTM1,FYB,FYN,PMAIP1,VIPR1,SOCS3,RIPK2,BLK,CNR2,PAK1,ADIPOR1,KRIT1,RASGRP1,SH3BP5,IL8RB
GNF2_CD33	52	41	0.788462	9	0.000190753	TLR8,SLC7A7,MFSD1,FGL2,CPVL,CD1D,RGS2,CD302,DUSP6
RAY_P210_DIFF	54	50	0.925926	10	0.00019288	MMP9,GPX1,MAP3K8,JUP,JUN,HSPA1A,BCL2L1,CREB5,RPS6KA2,PLCG2
MEMBRANE_PART	1673	1473	0.880454	106	0.000195075	BTK,IL4R,SLC22A4,SLC22A3,IL6R,LRMP,EDG4,LAMP2,TM4SF1,UQCRB,CD6,SELPLG,IL6ST,CD48,CD3E,AMFR,CD72,CD74,ATP5B,CD22,CD1C,CD1B,CD1D,CD19,CSF3R,CD8B1,CD96,BLR1,DDR1,CD83,IL2RB,SYK,NCF4,ATP6V0B,ATP6V0C,SYPL1,LIMA1,ACTN1,GPR56,LAT,NKG7,SYNGR2,CSF2RB,NUP88,LCK,MAN1C1,AQP9,GYPB,TNFRSF10C,SLC19A1,ATP1A1,ITPR1,TNFRSF17,NINJ2,CNR2,IFNGR2,TM9SF2,PIGS,TNFRSF25,CR1,KLRC1,RER1,IL13RA1,LYN,KLRG1,BST2,CYSLTR1,ABCA1…
BENNETT_SLE_UP	31	25	0.806452	7	0.000197403	S100A8,LGALS3BP,MX2,RNASE2,CAMP,SERPING1,DEFA1
AMIPATHWAY	24	18	0.75	6	0.000198031	CD3G,CD3D,CD3E,,LCK,HLA-DRA
CSKPATHWAY	24	18	0.75	6	0.000198031	CD3G,CD3D,CD3E,,LCK,HLA-DRA
WANG_HOXA9_VS_MEIS1_DN	26	18	0.692308	6	0.000198031	TSPAN2,LY86,ITGB7,SATB1,GPR56,EBF
APOPTOSIS_GO	433	386	0.891455	37	0.000199071	BTK,MAPK1,BCL2L1,PEA15,BNIP3L,CDKN2A,RPS3A,LCK,ANXA1,ANXA5,TNFSF8,SNCA,APOE,CD3G,PIM1,CD38,CD74,SMAD3,LY86,GPX1,PSEN2,SEMA4D,BCL6,BIRC3,CBX4,PMAIP1,SOCS3,HRK,BMF,ACVR1B,PRKCA,PRKCE,CTSB,TNFRSF25,SH3GLB1,TNFRSF18,IL2RB
IL17PATHWAY	17	12	0.705882	5	0.000208144	CD3G,CD3D,CD8A,CD3E,
module_143	14	12	0.857143	5	0.000208144	HLA-DMB,HLA-DRB5,HLA-DOA,HLA-DOB,HLA-DRA
VERHAAK_AML_NPM1_MUT_VS_WT_UP	189	160	0.846561	20	0.000209051	AQP9,NGFRAP1,VNN2,TNFAIP3,KCNJ2,LGALS3BP,FGL2,AIM2,HOXB2,MARCKS,GALNAC4S-6ST,FCGR3B,CD86,PTAFR,SNX10,ACSL1,BCL6,RNASE2,CPVL,SOD2
PROGRAMMED_CELL_DEATH	434	387	0.891705	37	0.000209601	BTK,MAPK1,BCL2L1,PEA15,BNIP3L,CDKN2A,RPS3A,LCK,ANXA1,ANXA5,TNFSF8,SNCA,APOE,CD3G,PIM1,CD38,CD74,SMAD3,LY86,GPX1,PSEN2,SEMA4D,BCL6,BIRC3,CBX4,PMAIP1,SOCS3,HRK,BMF,ACVR1B,PRKCA,PRKCE,CTSB,TNFRSF25,SH3GLB1,TNFRSF18,IL2RB
NEGATIVE_REGULATION_OF_BIOLOGICAL_PROCESS	677	608	0.89808	52	0.000211739	MXI1,SERPINE1,EIF2AK1,BACE2,NFKBIE,BCL2L1,PEA15,RAC1,LIMA1,SPI1,INHBB,CLIC4,BNIP3L,CDKN2A,ACTN1,CSDA,TNFAIP3,IFITM1,RHOH,PPM1D,ADRB2,ANXA1,ANXA5,ID2,RARRES3,SNCA,WWP1,PIM1,CD74,CDA,S100A11,SMAD3,JAZF1,GPX1,SEMA4D,ZBTB16,APEG1,BCL6,BIRC3,TOB1,CBX4,SOCS3,HRK,RUNX2,MEN1,ACVR1B,GSN,SH3GLB1,TNFRSF18,IL2RB,DTX1,IRF8
DAC_PANC_UP	378	332	0.878307	33	0.000224277	LDHB,AQP3,GLDC,DIRAS3,SERPINE1,ST14,KCNJ2,CD74,CDA,CHI3L1,SMAD3,CD200,ST6GALNAC2,PLEK2,CD22,PDK1,BIRC3,CD180,SOD2,QPCT,DUSP6,PMAIP1,SLC7A7,CIITA,BST2,APOC2,IL32,CCL5,RHOBTB2,PAX5,LCK,TNFRSF25,UPP1
HEMATOPOESIS_RELATED_TRANSCRIPTION_FACTORS	86	81	0.94186	13	0.000233652	LMO2,SPI1,PAX5,GATA3,EGR1,HHEX,JUN,WT1,GFI1,CEBPB,NFE2,DLX4,KLF1
ROSS_MLL_FUSION	83	71	0.855422	12	0.00024515	MEF2C,LY86,LRMP,SNX10,RNPEP,APOC2,MFSD1,CCL5,RNASE2,ANXA5,RPS6KA5,NKG7
BRENTANI_TRANSCRIPTION_FACTORS	71	61	0.859155	11	0.000245444	SPI1,EGR1,RXRA,MYCN,JUN,MYBL1,MYBL2,WT1,STAT6,BCL6,IRF4
V$IRF_Q6	247	162	0.65587	20	0.000247287	DNASE1L3,UBE2L6,LGALS9,SYNE2,FGF9,LY86,STAT6,DAPP1,BCL11A,MLLT3,LMO2,CBX4,TLR7,SLC2A5,GATA6,BST2,PLXNC1,ITGB7,KYNU,IFIT2
PYK2PATHWAY	29	26	0.896552	7	0.00025824	SYT1,RAC1,PAK1,PRKCA,MAP2K3,MAPK1,JUN
IFNALPHA_HCC_UP	29	26	0.896552	7	0.00025824	IFITM1,IFITM2,LGALS3BP,MX2,BST2,UBE2L6,IFI27
FCER1PATHWAY	38	34	0.894737	8	0.000260185	SYT1,BTK,PPP3CA,PIK3R1,SYK,LYN,MAPK1,JUN
V$HLF_01	261	188	0.720307	22	0.000268527	AQP9,RORA,F5,XK,CUGBP2,SPIB,CLIC4,BCL6,SHMT2,TOB1,EEF2,PDE4D,TFEB,RHOBTB2,HERPUD1,FOXP1,PRICKLE1,ADRB2,CTSC,INPP4A,PIK3R1,CREB5
AGED_MOUSE_CEREBELLUM_UP	61	52	0.852459	10	0.000270684	APOE,CTSZ,GNB2,CST7,CTSH,LGALS3BP,TBC1D1,SELPLG,LGALS3,IFI27
Notch	106	93	0.877358	14	0.000272134	IGJ,JUP,CD79B,DDR1,SPI1,KRT8,CR2,TEAD2,BIRC3,BCL2L1,LCP2,PIK3R1,DTX1,GATA3
INTERLEUKIN_BINDING	26	19	0.730769	6	0.000276908	IL6ST,IL4R,CSF2RB,IL2RB,IL6R,IL8RB
module_312	46	43	0.934783	9	0.000280005	IFITM1,BCL2L1,MYBL2,LGALS3,BIRC3,GSPT1,CCND2,BNIP3L,DUSP6
GCM_NPM1	116	105	0.905172	15	0.000300092	RPL11,EEF2,RPS14,RPS24,COL16A1,RPS6,H3F3A,ATP5B,RPS3A,RPL35,RPL32,RPL31,RPL27,RPL23,RPL21
module_321	112	105	0.9375	15	0.000300092	LDHA,CBX4,GLDC,CSDA,ITGB1,PXN,MYO1E,S100A10,CORO1C,CREG1,INHBB,CCND2,CTSC,SOAT1,ANXA5
IRITANI_ADPROX_VASC	155	140	0.903226	18	0.000301078	LDHB,SLC7A7,SERPINE1,JUN,IL32,SMAD3,LAMP2,IFI27,ALDH2,IL4R,ACTA2,CTSC,ARL4C,UPP1,ITM2A,STAT6,RGS10,DFNA5
BRENTANI_SIGNALING	198	165	0.833333	20	0.000316118	IL6ST,BTK,MYD88,MAP3K8,SYK,MAPK1,CAMK4,MAP2K3,FLT3LG,TNFRSF10A,TNFRSF10C,STAT6,IL18R1,FYN,VIPR1,TIAM1,ITGB1,ITGB7,ITGA6,IL2RB
RECEPTOR_COMPLEX	56	53	0.946429	10	0.000318495	CSF2RB,IL13RA1,SYK,IL6R,ADRB2,SDCBP,CD3Z,ITGB7,SMAD3,CD79A
DAVIES_MGUS_MM	41	35	0.853659	8	0.000322249	S100A8,SLC7A7,VNN2,RNASE6,ACTN1,GLUL,SGCE,MARCKS
FERRANDO_TAL1_NEIGHBORS	16	13	0.8125	5	0.000323952	TCF7,MYBL2,CDA,CD6,FCGR3B
TH1TH2PATHWAY	19	13	0.684211	5	0.000323952	IL18R1,CD86,IL4R,IFNGR2,HLA-DRA
ZHAN_MM_CD138_CD2_VS_REST	40	27	0.675	7	0.000333291	VPREB3,ITPKB,DTX1,TNFSF8,PNOC,CD79A,C2orf24
HEMATOPOIETIN_INTERFERON_CLASS__D200_DOMAIN__CYTOKINE_RECEPTOR_ACTIVITY	34	27	0.794118	7	0.000333291	IL6ST,IL4R,CSF2RB,IFNGR2,IL2RB,IL6R,IL8RB
GROWTH_FACTOR_BINDING	32	27	0.84375	7	0.000333291	IL6ST,ACVR1B,IL4R,CSF2RB,IL2RB,IL6R,ACVR2B
HSA04010_MAPK_SIGNALING_PATHWAY	257	230	0.894942	25	0.00033554	MEF2C,MAP3K8,MAPK1,JUN,IL1R2,DUSP16,RAC1,MAP2K3,FGF9,EVI1,PPP3CA,RPS6KA5,DUSP2,RPS6KA2,DUSP6,GNA12,ARRB2,ATF4,ACVR1B,PAK1,PRKCA,RRAS2,PPM1A,RASGRP1,CDC25B
TAKEDA_NUP8_HOXA9_8D_UP	151	118	0.781457	16	0.000350784	MEF2C,MTSS1,IGLL1,MX2,GBP1,IFITM1,LGALS3BP,IGJ,NR4A2,IFI27,KLF1,NAP1L5,EVI1,MYCN,RPS6KA5,IFIT2
module_100	541	500	0.924214	44	0.000351366	MEF2C,DIRAS3,CUGBP2,GALNAC4S-6ST,FGF9,SNPH,BRD4,INHBB,CCND2,ITM2A,PCSK1,ACSL1,KIAA1539,PPP3CA,PCK1,QPCT,RASSF2,MTSS1,LMO2,TSPAN7,ZIC2,AAK1,S100B,CA2,RNF144,SCRN1,MAL,SYT1,APOE,TMCC2,IFI27,SGCE,ZBTB16,BCL11A,APBA2,PCTK3,SETBP1,ITPR1,ATP6V0A1,EPHX1,CORO1A,ITGA6,SPTBN2,SPOCK2
OKUMURA_MC_LPS	185	142	0.767568	18	0.000359067	CITED2,OPTN,TNS3,TNFAIP3,XK,CCL5,WT1,RPS21,RUNX2,SMAD3,MARCKS,CD200,ACTA2,UBE2B,ACSL1,RASGRP1,BIRC3,SH3BP5
ELONGINA_KO_UP	164	142	0.865854	18	0.000359067	GNA12,CITED2,TTR,GATA6,SERPING1,CD38,GLUL,AMFR,ITGB1,HERPUD1,BACH1,CTSZ,TNFRSF10A,CCND2,SGCE,CYBASC3,HSPA5,ID2
NEMETH_TNF_UP	98	74	0.755102	12	0.000364911	CITED2,SLC2A1,BCL2L1,ODC1,IL1RN,SAP30,MYADM,SLPI,LCP2,PBEF1,SQSTM1,SOD2
PROTEIN_DIMERIZATION_ACTIVITY	182	167	0.917582	20	0.000370811	TPD52,APOE,CD3G,CD3D,CD3E,NCF4,EIF2AK1,SDCBP,APOC2,CDA,S100A11,SMAD3,S100B,INHBB,ADRB2,ZBTB16,SH3GLB1,CR2,CD1D,BNIP3L
GNF2_ITGB2	57	54	0.947368	10	0.000373152	ELF4,MYD88,ICAM3,ARRB2,FBXL5,BIN2,SELPLG,RGS2,SH3BGRL3,CMTM6
LEE_TCELLS6_UP	27	20	0.740741	6	0.000378487	CD8A,CD8B1,BCL6,CD1C,CD1D,LHFPL2
module_63	212	193	0.910377	22	0.000388829	AQP9,IL6ST,LILRA2,IL1R2,FCGRT,KCNJ2,IL4R,IL13RA1,FCGR3B,IL6R,TNFRSF10A,SEMA4D,CD180,CSF3R,TNFRSF17,ITGB7,CSF2RB,ADRB2,CD86,TNFRSF25,IL2RB,MAL
RUTELLA_HEPATGFSNDCS_UP	158	131	0.829114	17	0.000393059	AQP9,TSPAN3,MMP9,GNA12,APOE,SERPINE1,CHI3L1,NKG7,KYNU,GM2A,CTSB,SNX10,SQSTM1,TBC1D1,DFNA5,ITPR1,SOD2
IFN_ALPHA_UP	40	36	0.9	8	0.000395871	IFITM1,SHFM1,PPP3CA,MX2,BST2,GMPR,COL16A1,SDCBP
HUMAN_CD34_ENRICHED_TRANSCRIPTION_FACTORS	202	168	0.831683	20	0.000401126	MEF2C,CITED2,JUN,MYBL1,MYBL2,TCF21,TCF4,TCF7,BACH1,ELF4,SPI1,SPIB,STAT6,MKRN1,TFE3,RUNX2,ATF4,E2F5,POU2F2,CEBPB
HOHENKIRK_MONOCYTE_DEND_DN	123	108	0.878049	15	0.000409311	S100A8,MMP9,IL1R2,FGL2,CHI3L1,CORO1A,KYNU,LYZ,NCOA4,PBEF1,FYB,ITPR1,CD180,SOD2,DUSP6
V$CEBPB_01	268	181	0.675373	21	0.000412311	FHIT,RORA,WNT10B,PIM1,PPP1R3D,MAP2K3,MARCKS,TSGA14,FGF9,GPX1,SPIB,BNIP3L,TOB1,MTSS1,CBX4,TFE3,BMF,FOXP1,ADRB2,PPM1A,PIK3R1
VANASSE_BCL2_TARGETS	113	75	0.663717	12	0.00041448	DNASE1L3,SERPING1,PLXNC1,HSPA1A,TCF7,IL1RN,IGJ,MARCKS,CCND2,SLPI,CR2,ID2
module_254	59	55	0.932203	10	0.0004354	WEE1,CCND2,IFITM1,BCL2L1,MYBL2,LGALS3,BIRC3,GSPT1,BNIP3L,DUSP6
PROLIFERATION_GENES	394	331	0.840102	32	0.000454	MXI1,SYK,FGF9,IL6R,NPDC1,CDKN2A,BST2,IFITM1,MET,S100B,CDC14A,PPM1D,CD5,CDC25B,TNFSF8,RARRES3,CD3E,S100A11,LY86,FLT3LG,TGFA,BCL6,TOB1,VIPR1,TNFRSF17,HDGF,PRKCA,CD86,GRN,MAP1A,IL8RB,GSPT1
module_363	48	46	0.958333	9	0.000476493	ATP5B,SHFM1,ATP6V1B2,ATP6V0B,ATP6V0C,TPI1,DPP4,CEBPB,UQCRB
PARK_RARALPHA_UP	40	37	0.925	8	0.000482602	ELF4,SPI1,UPP1,SLA,SLC2A5,SMOX,PIM1,CD38
XU_ATRA_PLUSNSC_UP	16	14	0.875	5	0.000482675	IFITM1,ICAM3,ANXA1,LAMP2,ITGA6
XU_ATRA_UP	16	14	0.875	5	0.000482675	ELF4,PGD,PIM1,ITM2B,DEFA1
module_66	549	508	0.925319	44	0.000492615	MEF2C,DIRAS3,CUGBP2,GALNAC4S-6ST,FGF9,SNPH,BRD4,INHBB,CCND2,ITM2A,PCSK1,ACSL1,KIAA1539,PPP3CA,PCK1,QPCT,RASSF2,MTSS1,LMO2,TSPAN7,ZIC2,AAK1,S100B,CA2,RNF144,SCRN1,MAL,SYT1,APOE,TMCC2,IFI27,SGCE,ZBTB16,BCL11A,APBA2,PCTK3,SETBP1,ITPR1,ATP6V0A1,EPHX1,CORO1A,ITGA6,SPTBN2,SPOCK2
RECEPTOR_ACTIVITY	585	508	0.868376	44	0.000492615	RXRA,KLRC1,HLA-DRB5,HLA-DPB1,HLA-DOA,HLA-DOB,IL4R,IL6R,KLRG1,GPR56,CYSLTR1,ABCA1,TLR10,MET,CSF2RB,PTGER2,ADRB2,PTAFR,IL6ST,LILRA2,CD3G,AMFR,FCGRT,LGALS3BP,TNFRSF10A,TNFRSF10C,SEMA4D,FZD5,ITPR1,VIPR1,CSF3R,TNFRSF17,CNR2,SORL1,ACVR1B,IFNGR2,PRKCI,PRKCE,DDR1,ACVR2B,TNFRSF25,TNFRSF18,IL2RB,IL8RB
FRASOR_ER_DN	74	56	0.756757	10	0.000506036	KYNU,NELL2,SELENBP1,MB,MATN2,INHBB,LHFPL2,TM4SF1,CTSH,BLNK
HSA03010_RIBOSOME	98	56	0.571429	10	0.000506036	RPL11,RPS21,RPS24,RPS6,RPS3A,RPL35,RPL32,RPL31,RPL27,RPL21
ECMPATHWAY	23	21	0.913043	6	0.000507004	ITGB1,PXN,MAPK1,FYN,GSN,PIK3R1
ABRAHAM_AL_VS_MM_UP	27	21	0.777778	6	0.000507004	APOE,BCL6,RUNX2,NFE2,CDC25B,JUN
HSA04630_JAK_STAT_SIGNALING_PATHWAY	153	122	0.797386	16	0.000512462	IL6ST,CSF3R,SOCS3,PIM1,BCL2L1,IL4R,CSF2RB,IL13RA1,IFNGR2,IL6R,CCND2,STAT6,STAT4,PIK3R1,IL2RB,CISH
TAKEDA_NUP8_HOXA9_10D_UP	190	134	0.705263	17	0.000513239	RARRES3,LILRA2,IGLL1,MX2,CD38,GBP1,IFITM1,LGALS3BP,ITGB7,IGJ,NR4A2,IFI27,GMPR,TM4SF1,AFF3,CD1D,IFIT2
CAGGTG_V$E12_Q6	2571	1734	0.674446	119	0.000514427	MEF2C,UBE2J1,JUP,UBE2L6,TSGA14,SPI1,SPIB,IL6R,MMP11,PHF16,DUSP6,MTSS1,GNA12,CSDA,ARRB2,TFEB,MYO1E,SNX10,GCA,NR1H4,DLX4,ADK,BCL11B,BCL11A,PCTK3,FYN,DMXL1,RBMS1,BMF,CD83,DDR1,FLII,ATP6V0B,ATP6V0C,ODC1,FCGBP,GNB2,ZIC2,LRIG1,DOCK5,RHOH,LIMK2,NUP88,SNCA,SMAD3,TMOD1,UVRAG,GMPR,SQSTM1,TIAM1,SOCS3,TRERF1,WT1,NFE2,PAK1,KRT8,BCL2L1,FGF9,ZNF532,IL13RA1,CLIC4,OSBPL10,LMO2,MB,POU2AF1,NR4A2,TEAD2,CDC14A,FKBP8,…
CELL_SURFACE_RECEPTOR_LINKED_SIGNAL_TRANSDUCTION_GO_0007166	642	555	0.864486	47	0.000526578	CITED2,BSG,KLRC1,COL16A1,RGS2,IL13RA1,IL6R,KLRG1,GNB2,FMOD,RPS6KA5,MTSS1,GNA12,EDG4,IFITM1,ABCA1,LAT,PTGER2,ADRB2,PTAFR,LCP2,ANXA1,IL6ST,APOE,CD3G,CD3E,PXN,TRIO,SMAD3,TGFA,PSEN2,BIRC3,CD19,FYN,VIPR1,CNR2,CD79A,ACVR1B,BLR1,IFNGR2,ACVR2B,TNFRSF25,PIK3R1,IL2RB,DTX1,IL8RB,RGS20
LI_FETAL_VS_WT_KIDNEY_UP	180	159	0.883333	19	0.00052931	APOE,MATN2,PRCP,TCF21,HERPUD1,S100A10,LAMP2,PLCG2,IMPA2,FGF9,SYNGR2,LYN,CTSH,ITM2B,ACSL1,OXCT1,ATP1A1,CPVL,TOB1
HUMORAL_IMMUNE_RESPONSE	32	29	0.90625	7	0.000535449	LY86,PAX5,POU2F2,BLNK,POU2AF1,BST2,CD83
INSULIN_SIGNALING	103	88	0.854369	13	0.000536973	SLC2A1,SERPINE1,MAPK1,JUN,BCL2L1,ACOX1,BRD4,PRKCI,SERPINB6,RRAS2,PKM2,PIK3R1,CEBPB
HOFFMANN_BIVSBII_BI	118	89	0.754237	13	0.00059986	IGLL1,ACTN1,CCL5,ADA,RUNX2,SAP30,RHOH,CCND2,STAT4,GIMAP4,ANXA1,IFIT2,ATP6V0A1
module_121	99	89	0.89899	13	0.00059986	TSPAN3,VIPR1,BST2,CD8A,CD8B1,CREG1,TGFA,IL6R,CD86,GRN,PBEF1,BCL6,CD5
ANTI_APOPTOSIS	118	112	0.949153	15	0.000606638	SNCA,CBX4,SOCS3,HRK,BCL2L1,PEA15,GPX1,SEMA4D,SH3GLB1,TNFRSF18,IL2RB,ANXA1,BIRC3,ANXA5,BNIP3L
V$CEBPA_01	259	174	0.671815	20	0.00063239	AQP9,MXI1,WNT10B,F5,XK,KCNJ2,RPS21,MAP2K3,GALNAC4S-6ST,SPIB,BCL6,RAB30,TOB1,CBX4,TLR8,ZIC2,PDE4D,RHOBTB2,GPR109A,ADRB2
module_137	544	500	0.919118	43	0.0006584	MEF2C,DIRAS3,CUGBP2,GALNAC4S-6ST,FGF9,SNPH,BRD4,INHBB,CCND2,ITM2A,PCSK1,ACSL1,KIAA1539,PPP3CA,PCK1,QPCT,RASSF2,MTSS1,LMO2,TSPAN7,ZIC2,AAK1,S100B,CA2,RNF144,SCRN1,SYT1,APOE,TMCC2,IFI27,SGCE,ZBTB16,BCL11A,APBA2,PCTK3,SETBP1,ITPR1,ATP6V0A1,EPHX1,CORO1A,ITGA6,SPTBN2,SPOCK2
AT1RPATHWAY	34	30	0.882353	7	0.00066777	MEF2C,SYT1,RAC1,PAK1,PRKCA,MAPK1,JUN
OLDWERNER_FIBRO_DN	105	90	0.857143	13	0.000668851	CSF3R,ST14,MNDA,SLC25A37,EPB42,CHI3L1,GM2A,CD8A,INPPL1,SAV1,PSCD1,USP6NL,ATP6V0A1
WNT_SIGNALING	65	58	0.892308	10	0.000675929	PRKCA,WNT10B,PRKCI,PRKCE,PRKCQ,CCND2,JUN,RAC1,TCF7,FZD5
CHIARETTI_ZAP70_DIFF	69	58	0.84058	10	0.000675929	SLC2A1,CTSW,LCK,GPR56,PDE9A,IL32,MYBL1,IGJ,LAT,CD200
TOB1PATHWAY	21	15	0.714286	5	0.000693521	CD3G,CD3D,CD3E,,TOB1
MAGRANGEAS_MULTIPLE_MYELOMA_IGG_VS_IGA_DN	27	15	0.555556	5	0.000693521	,ALAS2,GATA6,ID2,KLF1
MAGRANGEAS_MULTIPLE_MYELOMA_IGG_VS_IGA_UP	27	15	0.555556	5	0.000693521	,ALAS2,GATA6,ID2,KLF1
THELPERPATHWAY	14	9	0.642857	4	0.000711617	CD3G,CD3D,CD3E,
FERRANDO_LYL1_NEIGHBORS	11	9	0.818182	4	0.000711617	GPX1,CCND2,ZBTB16,MYCN
IMMUNOLOGICAL_SYNAPSE	11	9	0.818182	4	0.000711617	LAT,CD3Z,CD79A,SYK
NEGATIVE_REGULATION_OF_APOPTOSIS	150	139	0.926667	17	0.000783915	SNCA,CBX4,SOCS3,HRK,PIM1,BCL2L1,CD74,PEA15,GPX1,SEMA4D,SH3GLB1,TNFRSF18,IL2RB,ANXA1,BIRC3,ANXA5,BNIP3L
AGCATTA,MIR-155	134	103	0.768657	14	0.000786102	PICALM,SATB1,WEE1,SDCBP,SYPL1,CUGBP2,H3F3A,DNAJB1,BACH1,SPI1,SLA,ARL5B,CEBPB,TSPAN14
ST_DICTYOSTELIUM_DISCOIDEUM_CAMP_CHEMOTAXIS_PATHWAY	33	31	0.939394	7	0.000824725	ITPKB,PAK1,PIK3R1,ITPR1,MAPK1,PI3,GCA
CMV_HCMV_TIMECOURSE_ALL_UP	470	401	0.853191	36	0.000826394	RORA,NCF2,IL1RN,RGS2,LYN,PLXDC1,PDE4D,ARRB2,CCL5,HERPUD1,NR4A2,E2F5,PTGER2,PPM1D,PPM1A,USP6NL,RARRES3,AQP3,APOE,WWP1,CDR2,SIAH2,ATXN2L,PSCD1,FZD5,ITPR1,SOD2,CBX4,PMAIP1,MX2,HOXB2,FUBP1,SAP30,LEF1,UBN1,IRF4
MORF_TPT1	102	92	0.901961	13	0.000827017	RPL11,LYPLA2,EEF2,RPS14,RPS24,RPS6,H3F3A,RPS3A,RPL32,RPL31,RPL27,RPL23,RPL21
PARK_MSCS_LIN2	45	40	0.888889	8	0.000838769	EVI1,DMXL1,BCL11A,TCF4,NFE2,LYN,CGI-69,NKG7
NEGATIVE_REGULATION_OF_PROGRAMMED_CELL_DEATH	151	140	0.927152	17	0.000850649	SNCA,CBX4,SOCS3,HRK,PIM1,BCL2L1,CD74,PEA15,GPX1,SEMA4D,SH3GLB1,TNFRSF18,IL2RB,ANXA1,BIRC3,ANXA5,BNIP3L
SA_B_CELL_RECEPTOR_COMPLEXES	24	23	0.958333	6	0.000863614	LYN,MAPK1,JUN,RAC1,SYK,BLNK
IFNALPHA_NL_UP	27	23	0.851852	6	0.000863614	IFITM1,LGALS3BP,MX2,BST2,UBE2L6,IFI27
module_306	26	23	0.884615	6	0.000863614	LDHA,PGAM1,TPI1,IDH2,PCK1,PKM2
HSA04060_CYTOKINE_CYTOKINE_RECEPTOR_INTERACTION	257	218	0.848249	23	0.000864593	IL6ST,IL1R2,FLT3LG,IL4R,IL13RA1,IL6R,TNFRSF10A,INHBB,TNFRSF10C,IL18R1,CSF3R,TNFRSF17,CCL5,MET,ACVR1B,CSF2RB,IFNGR2,ACVR2B,TNFRSF25,TNFRSF18,IL2RB,TNFSF8,IL8RB
TPA_SENS_MIDDLE_UP	67	60	0.895522	10	0.000890299	SERPINE1,IFNGR2,DPP4,RHOH,P2RY5,IL1RN,S100A11,ANXA5,DUSP2,DUSP6
AACTTT_UNKNOWN	1963	1334	0.679572	94	0.000929479	MEF2C,RORA,VNN2,JUP,JUN,EVI1,SPIB,MDS1,PHF16,MTSS1,MYO1E,LAMP2,NXPH3,IMPA2,SNX27,IL6ST,NELL2,FBXL5,CD72,ADM,BCL11B,BCL11A,PCTK3,RBMS1,BMF,RFX5,SPTBN2,UBN1,RPS6KA5,RPS6KA2,PPM1A,SH3BGRL3,SNCA,FCGRT,UVRAG,INPPL1,IL18R1,CISH,TOB1,SATB1,TRERF1,HOXB2,SAP30,SERPING1,ELF4,FGF9,CLIC4,NR4A2,TEAD2,TMEPAI,ID2,GLDC,PICALM,RFXANK,GPX1,BCL6,MLLT3,RAB30,HRK,PLXNC1,PRKCI,LEF1,OXCT1,PIK3R1,SH3BP5,MXI1,C20orf112,K…
BAF57_BT549_UP	240	193	0.804167	21	0.000962315	MAP3K8,NGFRAP1,MATN2,BACE2,C9orf132,CHI3L1,MARCKS,CD200,LIMA1,IL13RA1,ACTA2,INHBB,SERPINB7,KIAA0746,GATA3,SOCS3,ABCA1,WT1,STRBP,MAN1C1,IFIT2
module_537	17	16	0.941176	5	0.000966332	BCL2L1,MYBL2,BIRC3,SEMA4D,TNFAIP3
PENG_GLUCOSE_UP	43	32	0.744186	7	0.00100941	GM2A,ADA,POU2F2,IDH2,CEBPB,MAP2K3,CORO1A
FMLPPATHWAY	37	32	0.864865	7	0.00100941	SYT1,RAC1,PAK1,PPP3CA,NCF2,MAP2K3,MAPK1
CMV-UV_HCMV_6HRS_UP	121	106	0.876033	14	0.00104793	MEF2C,RARRES3,PMAIP1,MYD88,MX2,CD38,TNFAIP3,CCL5,NR4A2,IFI27,CCND2,PSCD1,DUSP2,IRF4
MAPK-mapk	394	277	0.703046	27	0.00108902	ACTN1,ADM,APOBEC3B,C11orf24,ELF4,LGALS3BP,OPTN,PDE9A,PRKCA,PYGL,RBMS1,S100P,SLC22A4,BCL11B,CITED2,COX6C,EVI1,GPR56,ID2,LSM3,MAP3K8,NR4A2,RASGRP1,RPS21,SH3BP5,TIAM1,TOB1
ST_GRANULE_CELL_SURVIVAL_PATHWAY	28	24	0.857143	6	0.00110192	ITPKB,CAMP,CREB5,IL8RB,MAPK1,JUN
CMV_HCMV_TIMECOURSE_12HRS_UP	26	24	0.923077	6	0.00110192	RARRES3,CBX4,CCL5,MX2,NCF2,SOD2
TTCCGTT,MIR-191	29	24	0.827586	6	0.00110192	WWP1,EGR1,CEBPB,FZD5,FOXP1,CCND2
module_307	25	24	0.96	6	0.00110192	COX7B,ATP6V1B2,ATP6V0B,ATP6V0C,COX6C,UQCRB
CELL_DEVELOPMENT	579	513	0.88601	43	0.00110241	BTK,MAPK1,BCL2L1,PEA15,LRMP,BNIP3L,CDKN2A,S100B,RPS3A,LCK,ANXA1,MAL,ANXA5,TNFSF8,SNCA,APOE,CD3G,PIM1,OPTN,CD38,CD74,BLNK,SMAD3,LY86,GPX1,PSEN2,SEMA4D,BCL6,BIRC3,CBX4,PMAIP1,SOCS3,HRK,BMF,ACVR1B,PRKCA,PRKCE,CTSB,TNFRSF25,SH3GLB1,TNFRSF18,IL2RB,DTX1
V$IRF1_01	257	182	0.708171	20	0.00111401	MXI1,DNASE1L3,NGFRAP1,BLNK,SYNE2,DLX4,FLT3LG,LRMP,BCL11A,ITPKB,CDKN2A,GATA6,AAK1,GATA3,BST2,PLXNC1,BLK,CCL5,DOCK9,KYNU
VESICLE_MEDIATED_TRANSPORT	194	169	0.871134	19	0.00111813	SYT1,PICALM,OPTN,RER1,RAC1,STX6,LRMP,SQSTM1,PSCD1,STX7,SNX2,ABCA1,CCL5,CORO1C,SPTBN2,SORL1,PRKCI,ADRB2,SCRN1
GRANDVAUX_IRF3_UP	14	10	0.714286	4	0.00113789	PMAIP1,IFIT2,PLCG2,GBP1
YAMA_RECURRENT_HCC_UP	12	10	0.833333	4	0.00113789	MEF2C,CCND2,TNFAIP3,HLA-DRA
BYSTRYKH_HSC_TRANS_GLOCUS	977	670	0.685773	53	0.00116514	RORA,SERPING1,GLUL,NFKBIE,MYBL1,BRD4,FMOD,DNASE1,IMPA2,SCAP2,TM4SF1,SNX10,GPSM3,CD5,ID2,IL6ST,CD48,CD74,GPX1,UROS,MKRN1,TTR,ITGB7,ITGA6,CD79A,ADIPOR1,UBN1,DDR1,PIK3R1,IL2RB,GSPT1,IRF8,SYK,WNT10B,TCF4,IL1RN,FCGBP,RTN3,STX6,STX3A,NPDC1,PCSK5,SWAP70,ACOX1,RHOH,ABCF1,STAT6,IL18R1,ATP1A1,HDGF,GIPC1,ATP6V1B2,MPP1
V$MAF_Q6	268	196	0.731343	21	0.00117235	RORA,C20orf112,GPX1,STAT6,KIAA1539,ITPR1,ITPKB,TIAM1,SATB1,POU2AF1,ACTN1,TRERF1,FGD2,TFEB,BMF,CORO1C,LAMP2,CD79B,SLA,PTGER2,CD5
MANALO_HYPOXIA_UP	107	84	0.785047	12	0.00117555	MXI1,CCNG2,TRIO,PLCG2,ACVR1B,ADM,EGLN1,ITM2A,BCL6,RPS6KA2,RASSF2,DUSP6
TAGCTTT,MIR-9	236	183	0.775424	20	0.00119204	MEF2C,TPD52,CUGBP2,JAZF1,TSGA14,NAP1L5,CCND2,BCL11B,PDK1,AFF3,PHF16,ZIC2,SLC25A37,ITGB1,PALM2-AKAP2,PRKCE,C1orf21,KRIT1,CREB5,GSPT1
EMT_DN	54	52	0.962963	9	0.00120817	TIAM1,EGR1,JUP,CA2,CTSH,BCL6,ATP1A1,ITPR1,ID2
TTGCWCAAY_V$CEBPB_02	64	52	0.8125	9	0.00120817	SERPINE1,SPIB,NFKBIE,KCNJ2,PPP1R3D,BMF,CEBPB,PHF16,TOB1
METPATHWAY	36	33	0.916667	7	0.00122511	ITGB1,PXN,PAK1,PIK3R1,MET,MAPK1,JUN
module_18	448	425	0.948661	37	0.00123192	SERPINE1,TCF7,MAP2K3,SHMT2,QPCT,DUSP6,TSPAN3,ZIC2,SLC2A1,ACTN1,LAMP2,KYNU,ALAS2,TM4SF1,ANXA1,MME,CDC34,PXN,CDA,S100A11,SMAD3,ABCF1,GYPB,COPS3,SGCE,CD22,ATP1A1,APOBEC3B,CST7,COX7B,HOXB2,ITGA6,CD8B1,LEF1,BUB1B,CTSC,TNFRSF25
HOFFMANN_BIVSBII_LGBII	124	96	0.774194	13	0.0012385	MEF2C,IL6ST,NCF4,CD74,CNR2,FGL2,EVI1,CD83,CCND2,SEMA4D,CTSH,CD22,GIMAP4
RESPONSE_TO_STRESS	509	441	0.866405	38	0.00128406	SERPINE1,EIF2AK1,F5,HSPA1L,RAC1,MSRA,ERRFI1,LYZ,KLRG1,RPS6KA5,AOX1,GNA12,CSDA,CCL5,HERPUD1,ATF4,DNAJB1,ALAS2,PTAFR,EGLN1,HSPA6,CEBPB,ANXA1,AQP9,S100A8,AMFR,BLNK,SMAD3,ABCF1,UVRAG,GMPR,ADM,SQSTM1,BCL6,SOD2,RIPK2,UBE2B,IL8RB
module_37	457	367	0.803063	33	0.00130525	CITED2,RXRA,UBE2J1,EIF2AK1,IL1R2,RALGPS2,CUGBP2,LEPROTL1,SLC22A3,PCSK5,PLEKHF2,CD302,CMTM6,RBM7,PDE4D,CECR6,SAV1,GPSM3,SELPLG,GCA,RARRES3,SMAD3,IFI27,LY86,BAG3,GSTZ1,SLC19A1,IL18R1,CD1D,GATA3,STAMBPL1,CD8A,CTSZ
HYPOXIA_FIBRO_UP	20	17	0.85	5	0.00131147	BACH1,JUN,BNIP3L,SERPINE1,SLC2A1
TSA_CD4_DN	18	17	0.944444	5	0.00131147	ALPL,CD3D,CD3E,CD3Z,LAT
VACUOLE	69	63	0.913043	10	0.00131379	RAB9A,STX3A,ADRB2,CTSC,HLA-DRA,HLA-DOB,GABARAPL1,IL8RB,CORO1A,LAMP2
MORF_ACTG1	138	121	0.876812	15	0.00136152	LDHA,RPL11,LYPLA2,EEF2,RPS14,HDGF,RPS24,RPS6,H3F3A,RPS3A,RPL32,RPL31,RPL27,RPL23,RPL21
module_111	153	146	0.954248	17	0.00136153	MEF2C,NELL2,WNT10B,MME,PXN,HLA-DOB,S100P,MYO1E,IL1RN,LGALS9,CD8B1,ACVR1B,IL4R,GMPR,STAT4,CD22,CD5
REGULATION_OF_GENE_EXPRESSION	673	612	0.909361	49	0.00137572	CITED2,DIRAS3,RXRA,EIF2AK1,BACE2,BCL2L1,TCF4,TCF7,MAP2K3,ELF4,SPI1,CREG1,SPIB,MYCN,INHBB,RPS6KA5,BNIP3L,CDKN2A,CSDA,ATF4,EGLN1,CREB5,ID2,WWP1,SMAD3,JAZF1,TBX21,GPX1,ZBTB16,SQSTM1,BCL6,SOD2,TLR7,TLR8,GATA6,HRK,TRERF1,RUNX2,NFE2,MEN1,ACVR1B,EGR1,UBN1,PRKCQ,ACVR2B,GFI1,IL2RB,IRF8,IRF4
TGGAAA_V$NFAT_Q4_01	1961	1283	0.654258	90	0.00137759	MEF2C,RORA,MAP3K8,RGS2,TSGA14,EVI1,FMOD,ABHD5,MTSS1,TFE3,CCL5,MYO1E,IMPA2,IL6ST,CD72,CD74,ADM,SEMA4D,BCL11A,FYB,LRRN3,FOXP1,CD86,GFI1,CENTD3,MAP2K3,IL1RN,ZIC2,DOCK9,LIMK2,PPM1D,MAN1C1,S100A8,NGFRAP1,PIM1,COPS3,IL18R1,CISH,ITPR1,TIAM1,TRERF1,NINJ2,HOXB2,SLA,GSN,LDHB,PGAM1,COL16A1,ELF4,ZNF532,SERPINB7,LMO2,POU2AF1,NR4A2,PTGER2,C1orf21,ID2,PICALM,MME,GPX1,PRF1,BCL6,MLLT3,RAB30,GATA6,GATA3,SNX2,CORO1…
ZHAN_MM_CD1_VS_CD2_DN	54	43	0.796296	8	0.00138035	CSF2RB,CAMSAP1L1,ARHGEF3,NCF4,IL6R,UBE2B,UQCRB,RASGRP1
BRG1_SW13_UP	52	43	0.826923	8	0.00138035	BST2,IFITM1,IFITM2,UPP1,IL32,LGALS3BP,LGALS9,IFI27
GENOTOXINS_ALL_24HRS_REG	28	25	0.892857	6	0.00138756	BAG3,HERPUD1,EEF2,DDR1,ATF4,PTD008
REGULATION_OF_SIGNAL_TRANSDUCTION	223	186	0.834081	20	0.00145477	CITED2,MYD88,RAC1,SMAD3,LGALS9,RGS2,TGFA,LYN,SQSTM1,BST2,RIPK2,TNFAIP3,FGD2,ACVR1B,RHOH,ACVR2B,ADRB2,PPM1A,DTX1,RGS20
LVAD_HEARTFAILURE_DN	39	34	0.871795	7	0.00147527	S100A8,GIMAP4,PDE4D,F5,MARCKS,CTSB,TM4SF1
HYPOXIA_REG_UP	38	34	0.894737	7	0.00147527	CCNG2,SAP30,RASGRP1,SLC2A1,SERPINE1,TGFA,ADM
HIF1_TARGETS	36	34	0.944444	7	0.00147527	LDHA,CITED2,TPI1,SLC2A1,SERPINE1,ADM,PKM2
UVB_NHEK1_UP	177	160	0.903955	18	0.00148218	PMAIP1,CITED2,APOE,TNFAIP3,TFE3,RPS21,NR4A2,GUK1,KYNU,ADM,TM4SF1,UQCRB,STAT6,RPL31,ITPR1,QPCT,ID2,TOB1
IFN_ANY_UP	82	75	0.914634	11	0.00149684	PMAIP1,FUBP1,MX2,BST2,GMPR,SDCBP,IFITM1,SHFM1,PPP3CA,ARID3A,COL16A1
V$CIZ_01	256	161	0.628906	18	0.00159088	TCF4,BLNK,COL16A1,GPX1,CCND2,LRMP,BCL11B,BCL11A,PCTK3,TOB1,PDE4D,TRERF1,NR4A2,LAMP2,PRICKLE1,SPOCK2,MAP1A,ID2
ENDOSOME	67	54	0.80597	9	0.00159355	RAB9A,STX6,TM9SF2,ADRB2,MAL,LAMP2,FYN,CD79A,VPS28
TAKEDA_NUP8_HOXA9_16D_UP	172	123	0.715116	15	0.00160816	IL6ST,MX2,CD38,IFITM1,WT1,ITGB7,IFI27,HOXB2,MPP7,ADAM19,CD1C,AFF3,CD1D,IFIT2,IRF4
RADAEVA_IFNA_UP	52	44	0.846154	8	0.00161239	MX2,BST2,IFITM1,IFITM2,LGALS3BP,UBE2L6,IFIT2,IFI27
module_136	475	372	0.783158	33	0.00163206	CITED2,RXRA,UBE2J1,EIF2AK1,IL1R2,RALGPS2,MYBL2,CUGBP2,LEPROTL1,SLC22A3,PCSK5,PLEKHF2,CMTM6,RBM7,PDE4D,CECR6,SAV1,GPSM3,RARRES3,TMCC2,SMAD3,IFI27,LY86,BAG3,GSTZ1,SLC19A1,IL18R1,CD1D,GATA3,TNFRSF17,STAMBPL1,CD8A,CTSZ
CYTOPLASM	2137	1859	0.869911	123	0.00164388	BTK,MAP3K8,JUP,HLA-DRA,NFKBIE,DUSP16,HLA-DOB,TSGA14,SLC22A4,SPIB,ERRFI1,LRMP,DUSP6,MTSS1,CDKN2A,CSDA,ARRB2,D4S234E,ATF4,LAMP2,NDE1,PKM2,CA2,UQCRB,VPS28,GCA,APOE,AMFR,IDH2,ATP5B,FYN,SPTBN2,FHIT,NCF4,SHMT2,RPL27,BNIP3L,RHOH,LIMK2,LCK,RNF144,MAN1C1,SNCA,PIM1,ALS2CR2,CDA,LGALS3,COPS3,UVRAG,GSTZ1,SEC14L1,SQSTM1,PSCD1,GIPC1,GABARAPL1,MEN1,GSN,PAK1,IFNGR2,TM9SF2,PIGS,SH3GLB1,LDHB,LDHA,RER1,BCL2L1,BACH1,…
PROTEIN_HOMODIMERIZATION_ACTIVITY	121	111	0.917355	14	0.00164578	TPD52,APOE,EIF2AK1,APOC2,CDA,S100A11,SMAD3,S100B,INHBB,ADRB2,ZBTB16,SH3GLB1,CR2,BNIP3L
OLD_FIBRO_DN	160	136	0.85	16	0.00167095	PICALM,CSF3R,ST14,MNDA,SLC25A37,EPB42,CHI3L1,CD8A,GM2A,ALAS2,INPPL1,SAV1,PSCD1,IL2RB,USP6NL,ATP6V0A1
PEART_HISTONE_DN	78	65	0.833333	10	0.00167791	BST2,CD3E,GRN,LCK,IFITM1,HDGF,CETN3,WT1,GFI1,S100A11
V$SREBP1_02	89	65	0.730337	10	0.00167791	MEF2C,ZNF532,SPI1,POU2AF1,UBE2B,DDR1,GNB2,INPP4A,CEBPB,CORO1A
AGEING_BRAIN_UP	209	175	0.837321	19	0.0016895	PICALM,SSPN,SYPL1,RPS21,INHBB,CLIC4,CETN3,RASSF2,CD302,TOB1,MTSS1,ITPKB,PLXNC1,LRIG1,ITGB1,LAMP2,TM4SF1,SH3GLB1,RGS20
ICF_DN	12	11	0.916667	4	0.00171567	MEF2C,ITGB7,BLK,INPP4A
BCRABL_HL60_AFFY_UP	13	11	0.846154	4	0.00171567	PIM1,HOXB2,RRAS2,KLF1
module_293	12	11	0.916667	4	0.00171567	HLA-DRB5,HLA-DMB,HLA-DOA,HLA-DRA
APOPTOTIC_MITOCHONDRIAL_CHANGES	11	11	1	4	0.00171567	GPX1,CDKN2A,PMAIP1,BCL2L1
GO_ROS	28	26	0.928571	6	0.00172636	CCL5,MSRA,NCF2,SOD2,RPS6KA5,AOX1
AD12_ANY_DN	27	26	0.962963	6	0.00172636	LIMA1,PSCD1,MAP2K3,CD83,BACE2,SDCBP
MARSHALL_SPLEEN_BAL	31	18	0.580645	5	0.00173972	ITGB7,DTX1,KLRG1,TXK,TOB1
ZHAN_PCS_MULTIPLE_MYELOMA_SPKD	25	18	0.72	5	0.00173972	TSPAN7,LGALS3BP,MAL,IFI27,DUSP2
HOGERKORP_CD44_DN	24	18	0.75	5	0.00173972	SNCA,LYZ,CCNG2,USP6NL,MX2
ET743PT650_COLONCA_DN	44	35	0.795455	7	0.00176353	SORL1,TIAM1,MLLT3,SMAD3,ITPR1,ADK,PCCA
HDACI_COLON_BUT24HRS_DN	109	88	0.807339	12	0.00177212	SYK,GPR56,IFITM1,IFITM2,HDGF,MME,ATF4,ATP5B,INPPL1,DDR1,TM4SF1,HLA-DQB1
UVB_NHEK3_C1	60	55	0.916667	9	0.00182014	PIM1,GLUL,TM4SF1,TNFAIP3,ATP6V1B2,PBEF1,SLC31A2,MAP2K3,GSPT1
LEUKOCYTE_ACTIVATION	69	55	0.797101	9	0.00182014	ELF4,TPD52,CD3D,CD3E,LCK,CD1D,LAT,IL8RB,CD79A
PROTEOLYSIS	191	163	0.853403	18	0.00182859	LTBP4,MMP9,BACE2,ST14,AMFR,PGCP,MME,CTSZ,UBE2B,MMP11,PSEN2,SIAH2,CTSB,CTSH,SHFM1,PCSK1,SQSTM1,PCSK5
module_19	313	287	0.916933	27	0.00183129	MEF2C,CITED2,NOV,APOE,FCGRT,TCF7,MAP2K3,IFI27,RGS2,DLX4,,GMPR,CCND2,SGCE,ZBTB16,BCL6,ITPR1,QPCT,AOX1,MTSS1,TSPAN3,TSPAN7,ZIC2,PCCA,EPHX1,PLCG2,HLA-DMA
SMALL_GTPASE_MEDIATED_SIGNAL_TRANSDUCTION	90	77	0.855556	11	0.00186065	DIRAS3,APOE,KRIT1,LCK,SIAH2,FGD2,ABCA1,RASGRP1,RAC1,PDK1,LAT
module_418	59	45	0.762712	8	0.00187425	MEF2C,KYNU,MXI1,MX2,KIAA1219,HLA-DQB1,CD200,GCA
HSA04070_PHOSPHATIDYLINOSITOL_SIGNALING_SYSTEM	78	66	0.846154	10	0.0018884	IMPA2,CDIPT,ITPKB,PRKCA,INPPL1,PIK3C2B,INPP4A,PIK3R1,ITPR1,PLCG2
FLECHNER_KIDNEY_TRANSPLANT_WELL_PBL_UP	153	138	0.901961	16	0.00194609	CDIPT,MYD88,RPL11,SATB1,ITGB1,LGALS9,LAMP2,RGS2,FLT3LG,PTGER2,PPM1A,RPL35,STAT4,PIK3R1,RPL23,GSPT1
module_69	509	406	0.797642	35	0.00194851	CITED2,RXRA,UBE2J1,EIF2AK1,IL1R2,RALGPS2,MYBL2,CUGBP2,LEPROTL1,SLC22A3,PCSK5,PLEKHF2,CD302,CMTM6,RBM7,PDE4D,CECR6,SAV1,GPSM3,EGLN1,RARRES3,SMAD3,IFI27,LY86,BAG3,GSTZ1,SLC19A1,IL18R1,CD1D,GATA3,SATB1,TNFRSF17,STAMBPL1,CD8A,CTSZ
module_11	538	498	0.925651	41	0.00199292	MEF2C,TCF7,CUGBP2,GALNAC4S-6ST,CD200,FGF9,SNPH,BRD4,CCND2,ITM2A,PCSK1,ACSL1,KIAA1539,RASSF2,MTSS1,LMO2,TSPAN7,ZIC2,AAK1,ABCA1,S100B,CA2,RNF144,MAL,SYT1,APOE,TMCC2,IFI27,SGCE,ZBTB16,BCL11A,APBA2,BCL6,PCTK3,SETBP1,ITPR1,ATP6V0A1,EPHX1,CORO1A,ITGA6,SPTBN2
module_164	61	56	0.918033	9	0.00207178	CDKN2A,SERPINE1,SERPING1,SERPINB6,CST7,SLPI,ANXA1,ANXA5,PI3
PASSERINI_ADHESION	39	36	0.923077	7	0.00209365	LIMA1,TSPAN5,PXN,JUP,ITGA6,FBLN5,GPR56
GNF2_EIF3S6	121	102	0.842975	13	0.002165	RPL11,RPS14,RPS21,RPS24,RPS6,RPS3A,UQCRB,RPL35,RPL32,RPL31,RPL27,RPL23,RPL21
IFNA_HCMV_6HRS_UP	53	46	0.867925	8	0.00216851	RARRES3,MYD88,MX2,BST2,GMPR,PSCD1,UBE2L6,IFI27
V$SOX5_01	271	179	0.660517	19	0.00219431	MXI1,PIM1,AMFR,TCF4,FCGBP,FGF9,LYZ,BCL11A,RPL23,RASSF2,TOB1,DUSP6,ZIC2,ANK2,TRERF1,HHEX,PAK1,PPM1D,ADRB2
NEGATIVE_REGULATION_OF_DEVELOPMENTAL_PROCESS	197	179	0.908629	19	0.00219431	SNCA,PIM1,BCL2L1,CD74,PEA15,GPX1,SEMA4D,ZBTB16,BIRC3,BNIP3L,CBX4,SOCS3,HRK,SH3GLB1,TNFRSF18,IL2RB,DTX1,ANXA1,ANXA5
V$CEBPDELTA_Q6	251	166	0.661355	18	0.00224089	RORA,CITED2,WNT10B,JUN,MAP2K3,IL1RN,MARCKS,GALNAC4S-6ST,SPIB,CCND2,ADK,TFE3,HDGF,NR4A2,FOXP1,PPM1A,PIK3R1,CREB5
RAC1PATHWAY	22	19	0.863636	5	0.00226215	NCF2,TRIO,RAC1,PAK1,PIK3R1
UVB_NHEK2_UP	69	57	0.826087	9	0.00235038	PMAIP1,FUBP1,GPX1,COX6C,GRN,MRPL49,COX7B,SHFM1,RPL21
V$GNCF_01	78	57	0.730769	9	0.00235038	MEF2C,ZNF532,FGF9,AAK1,C20orf112,KCNJ2,BCL11B,BCL11A,NFE2
BREAST_CANCER_ESTROGEN_SIGNALING	101	91	0.90099	12	0.00236656	IL6ST,CDKN2A,GATA3,SERPINE1,JUN,ITGA6,GSN,TGFA,IL6R,CTSB,RPL27,ID2
module_491	78	68	0.871795	10	0.00237327	MXI1,DHRS7,HLA-DRA,CHMP2A,STX7,ATP6V1B2,PBEF1,SYPL1,ATP1A1,LAMP2
UEDA_MOUSE_LIVER	165	128	0.775758	15	0.00239247	AQP9,GLDC,RBMS1,HERPUD1,GABARAPL1,MAP2K3,GALT,S100A10,LGALS9,IL4R,LPIN2,PSEN2,SQSTM1,CEBPB,ID2
V$CREBP1_01	184	128	0.695652	15	0.00239247	EEF2,WEE1,TFEB,RHOBTB2,HERPUD1,MAP2K3,CUGBP2,ADRB2,INPP4A,TMEPAI,BCL11A,BCL6,CREB5,RPL23,TOB1
SARCOMAS_SYNOVIAL_DN	12	12	1	4	0.00246943	RARRES3,SQRDL,RNASE6,LGALS9
GNF2_CD1D	45	37	0.822222	7	0.00246956	SLC7A7,FGL2,CPVL,CD1D,CD86,RGS2,CD302
V$FREAC2_01	269	181	0.672862	19	0.00249095	SYT1,IL6ST,RORA,CITED2,MARCKS,FGF9,EVI1,ABTB1,PCSK1,SQSTM1,BCL11B,BCL11A,TOB1,TIAM1,WEE1,PAK1,PPM1D,EGLN1,ID2
HSC_LATEPROGENITORS_FETAL	473	367	0.775899	32	0.00250106	BSG,MAPK1,MGAM,ATP6V0B,SLC22A4,IL13RA1,ABHD5,SOAT1,PLEKHF2,MOBKL2A,SLC2A5,CSF2RB,DHRS7,NCOA4,SAV1,CDC25B,SH3BGRL3,LHFPL2,SLC31A2,KLF1,LY86,SEMA4D,CETN3,CD180,SLC15A4,MKRN1,STAMBPL1,SORL1,SAP30,CTSC,RGS10,IRF8
AACATTC,MIR-409-3P	144	104	0.722222	13	0.00257814	CITED2,UBE2J1,JUN,C20orf112,AMFR,MET,NR4A2,FOXP1,ALPL,SETBP1,MAP1A,CREB5,SH3BGRL3
CMV_8HRS_UP	32	28	0.875	6	0.00258789	IFITM1,CCL5,PBEF1,MX2,GMPR,TNFAIP3
module_300	32	28	0.875	6	0.00258789	TNFRSF25,LY86,PEA15,CD38,TNFAIP3,DUSP6
module_174	94	92	0.978723	12	0.00259749	SPI1,HLX1,CSF3R,DEFA1,SEMA4D,LGALS3BP,IL2RB,TRIO,SOD2,IFI27,DUSP2,TOB1
FETAL_LIVER_ENRICHED_TRANSCRIPTION_FACTORS	81	69	0.851852	10	0.00265062	MEF2C,SPI1,RFXANK,EVI1,SPIB,BRD4,EGR1,HHEX,TFE3,GFI1
STRUCTURAL_CONSTITUENT_OF_RIBOSOME	80	69	0.8625	10	0.00265062	RPS3A,RPL11,RPS14,RPL35,RPL31,RPS21,RPS24,RPL27,RPS6,RPL21
DER_IFNG_UP	64	58	0.90625	9	0.00265793	PMAIP1,BST2,SDCBP,GBP1,IFITM1,SHFM1,ATP6V0B,PPP3CA,COL16A1
LINDSTEDT_DEND_8H_VS_48H_UP	67	58	0.865672	9	0.00265793	KYNU,CD48,GBP1,NFKBIE,CCL5,STAT4,IL1RN,SOD2,IFIT2
FLECHNER_KIDNEY_TRANSPLANT_REJECTION_DN	550	460	0.836364	38	0.00270362	SELENBP1,MXI1,SYPL1,CYP17A1,FGF9,DPP4,CLIC4,ITM2B,PCK1,MTSS1,SLC7A7,ANK2,WEE1,CCNG2,ACOX1,IMPA2,CA2,AQP3,GLDC,WWP1,MME,IDH2,FYN,TOB1,DMXL1,PCCA,COX7B,HDGF,SNX2,GABARAPL1,ITGA6,ALDH2,ACVR1B,PRKCA,PRKCI,KRIT1,OXCT1,PIK3R1
PHOSPHATIDYLINOSITOL_SIGNALING_SYSTEM	90	81	0.9	11	0.00280439	CDIPT,ITPKB,ACVR1B,PRKCA,INPPL1,PIK3C2B,PRKCE,PRKCQ,INPP4A,RPS6KA2,PLCG2
V$AREB6_04	255	183	0.717647	19	0.00282053	RORA,MXI1,C20orf112,KCNJ2,PXN,TCF4,FGF9,STAT6,BCL11A,SWAP70,LRRN3,FBLN5,DUSP6,GATA6,TNFRSF17,TRERF1,BMF,RFX5,MAP1A
SIG_INSULIN_RECEPTOR_PATHWAY_IN_CARDIAC_MYOCYTES	51	48	0.941176	8	0.00286512	CDKN2A,BRD4,INPPL1,MAPK1,SERPINB6,PIK3R1,PDK1,RPS6KA2
LYMPHOCYTE_ACTIVATION	61	48	0.786885	8	0.00286512	ELF4,TPD52,CD3D,CD3E,LCK,CD1D,LAT,CD79A
ABRAHAM_MM_VS_AL_DN	26	20	0.769231	5	0.00289004	APOE,BCL6,RUNX2,CDC25B,JUN
LIAN_MYELOID_DIFF_GRANULE	28	20	0.714286	5	0.00289004	MMP9,CAMP,CTSC,CTSB,CTSH
JECHLINGER_EMT_DN	40	38	0.95	7	0.00289531	TIAM1,BCL6,EGR1,ATP1A1,ITPR1,JUP,CTSH
HOFMANN_MANTEL_LYMPHOMA_VS_LYMPH_NODES_DN	41	38	0.926829	7	0.00289531	IFITM1,TNFRSF25,CDC34,PMAIP1,RORA,IL18R1,KLRC1
NUCLEOTIDE_METABOLIC_PROCESS	42	38	0.904762	7	0.00289531	FHIT,PGD,ABCA1,CDA,ADM,ADK,GUK1
V$CP2_02	261	170	0.651341	18	0.0029095	NGFRAP1,WNT10B,RAB10,HSPA1A,HSPA1L,ODC1,BACH1,FGF9,ZNF532,LYN,MMP11,BCL11B,RAB30,DUSP6,ACTN1,TRERF1,DNAJB1,DDR1
V$TAL1BETAITF2_01	267	170	0.636704	18	0.0029095	PICALM,KCNJ2,SMAD3,FGF9,ELF4,BRD4,BCL11B,SWAP70,KIAA0746,HRK,FOXP1,CD79B,NXPH3,RHOH,LEF1,RRAS2,GFI1,MAP1A
ROSS_CBF	82	70	0.853659	10	0.0029533	PMAIP1,HLA-DMB,CIITA,PTGER2,EGLN1,HLA-DPB1,JMJD2B,TRIO,DUSP2,DUSP6
LIPID_BINDING	87	70	0.804598	10	0.0029533	SYT1,PICALM,APOE,EDG4,PRKCI,PTAFR,APOC2,RASGRP1,MAL,CD1D
MORF_JUND	64	59	0.921875	9	0.00299649	RPS3A,RPL11,EEF2,RPL31,RPS24,RPL27,RPS6,RPL21,H3F3A
IL-7	70	59	0.842857	9	0.00299649	CD86,PCTK3,JUN,BCL2L1,PAX5,TNFSF8,IGLL1,CCL5,CD19
SMOOTH_MUSCLE_CONTRACTION	150	131	0.873333	15	0.00299925	PDE4D,ARRB2,JUN,ATF4,RGS2,PLCG2,PRKCA,ACTA2,PRKCE,PRKCQ,ADM,GNB2,RGS10,ITPR1,RGS20
module_41	563	510	0.905861	41	0.00306518	MEF2C,WNT10B,MGC17330,HLA-DOB,PI3,FCGBP,BRD4,KIAA1539,PPP3CA,QPCT,ZIC2,AAK1,SLC2A1,ABCA1,D4S234E,MET,ALAS2,LOC57228,GPSM3,PNOC,CD3E,ADRBK2,CD72,ADA,CDA,GYPB,JAKMIP1,TNFRSF10C,SEMA4D,ADAM19,PRF1,STAT4,CD22,CD1C,HRK,SP140,CST7,DEFA1,TCL1A,CD8A,CD86
HSA04620_TOLL_LIKE_RECEPTOR_SIGNALING_PATHWAY	102	82	0.803922	11	0.00309222	TLR7,TLR8,MYD88,MAP3K8,MAPK1,JUN,CCL5,RAC1,MAP2K3,CD86,PIK3R1
CMV-UV_HCMV_6HRS_DN	109	94	0.862385	12	0.00311437	ITPKB,BCL7A,MATN2,PIM1,WEE1,KCNJ2,TCF21,SMAD3,ADM,ARL4C,CDC25B,ID2
APPEL_IMATINIB_UP	33	29	0.878788	6	0.0031233	GM2A,APOE,CTSZ,LAMP2,CTSB,CTSH
V$P53_DECAMER_Q2	260	185	0.711538	19	0.00318582	MXI1,BTK,WWP1,SMOX,PIM1,PXN,FGF9,TBX21,INHBB,BCL11B,SLCO3A1,TRERF1,RHOBTB2,BMF,DOCK9,GPR109A,PPM1D,PTAFR,ANXA1
HDACI_COLON_BUT_DN	248	199	0.802419	20	0.00323615	SYK,TALDO1,MME,ATP5B,INPPL1,CCND2,HLA-DQB1,GPR56,PCCA,IFITM1,IFITM2,HDGF,ABCA1,HERPUD1,LAMP2,ATF4,ITGA6,SQRDL,DDR1,TM4SF1
TPA_SENS_LATE_UP	52	49	0.942308	8	0.00327311	SERPINE1,IFNGR2,DPP4,P2RY5,IL1RN,S100A11,ANXA5,DUSP6
RESPONSE_TO_EXTERNAL_STIMULUS	313	270	0.86262	25	0.00327817	S100A8,SERPINE1,SYK,MAPK1,EIF2AK1,F5,RAC1,BLNK,ABCF1,LYZ,INHBB,KLRG1,ADM,CD1D,RPS6KA5,AOX1,GNA12,RIPK2,DEFA1,CCL5,PTAFR,RNASE2,CEBPB,ANXA1,IL8RB
TNFALPHA_ALL_UP	77	71	0.922078	10	0.00328294	TSPAN3,EGR1,TNFAIP3,SHFM1,IL32,CDC34,CD5,SOD2,IFI27,ATF4
module_76	81	71	0.876543	10	0.00328294	ABCF1,LY86,LYZ,PTAFR,BCL6,CEBPB,ANXA1,IL8RB,AOX1,ALOX5
TAKEDA_NUP8_HOXA9_16D_DN	228	172	0.754386	18	0.00330165	APOE,IL1R2,CUGBP2,CHI3L1,FCGBP,MSRA,DPP4,RPS6KA2,TSPAN2,MMP9,DMXL1,RNF141,RBMS1,PDE4D,S100P,CDC14A,SLPI,ALOX5
TRANSMEMBRANE_RECEPTOR_ACTIVITY	419	359	0.856802	31	0.00335344	KLRC1,HLA-DRB5,HLA-DPB1,HLA-DOA,HLA-DOB,IL4R,IL6R,GPR56,CYSLTR1,TLR10,MET,CSF2RB,PTGER2,ADRB2,PTAFR,IL6ST,CD3G,LGALS3BP,TNFRSF10A,TNFRSF10C,VIPR1,CNR2,SORL1,ACVR1B,IFNGR2,DDR1,ACVR2B,TNFRSF25,TNFRSF18,IL2RB,IL8RB
GNATENKO_PLATELET	48	39	0.8125	7	0.00337505	ITM2B,CCL5,GPX1,RGS10,NCOA4,PKM2,H3F3A
YU_CMYC_DN	65	39	0.6	7	0.00337505	SPIB,RBMS1,SSPN,CTSH,BLK,ABCA1,CD74
GNATENKO_PLATELET_UP	48	39	0.8125	7	0.00337505	ITM2B,CCL5,GPX1,RGS10,NCOA4,PKM2,H3F3A
DER_IFNB_UP	94	83	0.882979	11	0.00340332	PMAIP1,FUBP1,MX2,BST2,GBP1,IFITM1,SHFM1,ATP6V0B,PPP3CA,ARID3A,IFIT2
NO2IL12PATHWAY	17	13	0.764706	4	0.00342298	CD3G,CD3D,CD3E,STAT4
HUMAN_TISSUE_THYMUS	16	13	0.8125	4	0.00342298	CD1B,IRF8,IRF4,RHOH
module_324	133	120	0.902256	14	0.00342976	MMP9,TNFAIP3,S100P,S100A11,S100A10,PLCG2,GSN,CA2,PRF1,SPOCK2,ACSL1,ANXA1,ANXA5,ALOX5
BRCA1_OVEREXP_UP	159	146	0.918239	16	0.00345381	MEF2C,CITED2,PICALM,WWP1,GATA3,CSDA,PRCP,FCGRT,CCNG2,FGF9,TM9SF2,ACTA2,ANXA1,QPCT,ID2,ATP6V0A1
RECEPTOR_BINDING	378	330	0.873016	29	0.00348275	SYT1,MYD88,SYK,CD72,IL1RN,COL16A1,FGF9,TGFA,JAKMIP1,ICAM3,INHBB,SEMA4D,PBEF1,SQSTM1,FYB,FBLN5,MTSS1,ACTN1,SDCBP,PLXNC1,GIPC1,CCL5,GABARAPL1,GRN,LCK,PIK3R1,DTX1,ANXA1,PNOC
INOSITOL_PHOSPHATE_METABOLISM	26	21	0.807692	5	0.00363474	ITPKB,INPPL1,PIK3C2B,PLCG2,INPP4A
VEGF_HUVEC_30MIN_UP	24	21	0.875	5	0.00363474	EGR1,SCRN1,CD1B,GZMK,APOE
HSC_LATEPROGENITORS_SHARED	463	361	0.779698	31	0.00364253	BSG,MAPK1,MGAM,ATP6V0B,SLC22A4,IL13RA1,ABHD5,SOAT1,PLEKHF2,MOBKL2A,SLC2A5,CSF2RB,DHRS7,NCOA4,SAV1,CDC25B,SH3BGRL3,LHFPL2,SLC31A2,KLF1,LY86,SEMA4D,CETN3,CD180,SLC15A4,STAMBPL1,SORL1,SAP30,CTSC,RGS10,IRF8
RESPONSE_TO_BIOTIC_STIMULUS	120	96	0.8	12	0.0037115	TLR7,TLR8,AMFR,CCL5,HSPA1L,HERPUD1,DNAJB1,IFNGR2,CAMP,HSPA6,CD1D,BNIP3L
STRESS_ARSENIC_SPECIFIC_UP	149	134	0.899329	15	0.00372744	TFE3,HSPA1L,PRKCA,LYN,LYZ,UBE2B,GRN,LRMP,SIAH2,UPP1,STAT6,APBA2,CEBPB,PCK1,ATP6V0A1
V$FREAC3_01	261	174	0.666667	18	0.00373672	CITED2,FGF9,MMP11,PCSK1,SQSTM1,BCL11B,BCL11A,KIAA0746,ZIC2,TTR,TIAM1,TRERF1,HERPUD1,PAK1,LEF1,C2orf24,LCP2,ID2
module_522	34	30	0.882353	6	0.00373719	ADA,HLX1,TGFA,HLA-DOA,LGALS3,LIMK2
MYELOID_CELL_DIFFERENTIATION	37	30	0.810811	6	0.00373719	MMP9,SPI1,ZBTB16,ACVR1B,ALAS2,LYN
LEUKOCYTE_DIFFERENTIATION	38	30	0.789474	6	0.00373719	MMP9,TPD52,CD3D,CD1D,LCK,CD79A
LINDSTEDT_DEND_DN	66	61	0.924242	9	0.00377515	HLA-DMB,AQP3,CIITA,NCF2,ACTN1,FCGRT,SYPL1,FGL2,ANXA1
KINASES	459	362	0.788671	31	0.00379485	PDK1,PIM1,SYK,PAK1,LIMK2,PRKCI,LCK,MET,PRKCE,PRKCA,MAPK1,RIPK2,CAMK4,DDR1,ADRBK2,TRIO,MAP3K8,TXK,BLK,FYN,LYN,BUB1B,BTK,AAK1,ACVR1B,RPS6KA2,PCTK3,BRD4,WEE1,MAP2K3,RPS6KA5
V$CREL_01	259	188	0.725869	19	0.00380714	MAP3K8,WNT10B,CD74,S100A10,COL16A1,STAT6,BIRC3,RASSF2,DUSP6,MMP9,RBMS1,ACTN1,TFE3,CCL5,RFX5,CDC14A,CSF2RB,DDR1,CD86
PROTEIN_METABOLIC_PROCESS	1232	1092	0.886364	76	0.00398616	BTK,MAP3K8,EIF2AK1,BACE2,RAC1,LYN,MMP11,INHBB,TXK,FMOD,QPCT,DUSP2,DUSP6,SCAP2,PICALM,APOE,WWP1,CD3E,CAMK4,AMFR,MME,CD74,FYB,MMP9,SEPX1,PRKCI,PRKCE,UBE2B,IL2RB,IRF4,LTBP4,RPL11,SYK,ST14,LIMA1,MSRA,CCND2,RPL35,PCSK1,RPL31,WASPIP,PCSK5,RPS6KA5,RPL21,TSPAN7,SLC7A7,ALAS2,RPS3A,ADRB2,PPM1D,LCK,ANXA1,MAN1C1,SYT1,PIM1,ALS2CR2,PXN,CDA,GCNT1,SMAD3,ABCF1,PSEN2,SIAH2,SHFM1,SQSTM1,TLR7,TLR8,PGCP,FTS,ACVR1B,GS…
TGANNYRGCA_V$TCF11MAFG_01	312	217	0.695513	21	0.00405095	BTK,SMOX,PIM1,JAZF1,BACH1,FGF9,NAP1L5,PIK3C2B,SQSTM1,BCL6,DUSP2,RPL23,TOB1,MMP9,KIAA0746,TLR8,AAK1,EEF2,CST7,GABARAPL1,SNX10
CHESLER_D6MIT150_TRANSCRIPTION_FACTORS_GLOCUS	12	7	0.583333	3	0.00406327	BACH1,GATA6,DLX4
BLYMPHOCYTEPATHWAY	11	7	0.636364	3	0.00406327	CR1,CR2,HLA-DRA
SERUM_FIBROBLAST_CORE_DN	197	162	0.822335	17	0.00411355	RARRES3,MXI1,SERPING1,FCGRT,ERRFI1,ARHGEF3,BCL6,SOD2,ATP6V0A1,ITPKB,PGCP,IL32,GABARAPL1,SQRDL,C5orf4,SLPI,SUMF1
AAGCACT,MIR-520F	239	162	0.677824	17	0.00411355	MEF2C,IL6ST,PICALM,RALGPS2,CUGBP2,JAZF1,XYLT1,DPP4,CCND2,RPS6KA5,RASSF2,MKRN1,PRC1,ABCA1,UBE2B,CREB5,CDC25B
INFLAMMATORY_RESPONSE	130	110	0.846154	13	0.00421935	S100A8,RIPK2,CCL5,RAC1,BLNK,ABCF1,LYZ,KLRG1,PTAFR,CEBPB,ANXA1,IL8RB,AOX1
HTERT_DN	70	62	0.885714	9	0.00421965	CREG1,EGR1,LHFPL2,ADM,ARL4C,FMOD,LGALS3BP,SELPLG,CUGBP2
CELL_ACTIVATION	77	62	0.805195	9	0.00421965	ELF4,TPD52,CD3D,CD3E,LCK,CD1D,IL8RB,LAT,CD79A
BYSTROM_IL5_DN	73	51	0.69863	8	0.0042232	IL6ST,SORL1,SLA,SYK,PIM1,RAB10,SNX2,PIK3R1
PPARAPATHWAY	57	51	0.894737	8	0.0042232	ACOX1,CITED2,PRKCA,RXRA,MAPK1,JUN,HSPA1A,PIK3R1
module_123	247	232	0.939271	22	0.00422737	RORA,CITED2,JUN,MYBL2,ELF4,CREG1,MYCN,STAT6,BCL6,PHF16,GNA12,CBX4,CDKN2A,SATB1,MNDA,NR4A2,PAX5,MEN1,EGR1,PTGER2,ADRB2,IL8RB
PLATELET_EXPRESSED	34	31	0.911765	6	0.00443618	ITM2B,CCL5,RGS10,GPX1,NCOA4,H3F3A
module_247	37	31	0.837838	6	0.00443618	VNN2,CAMP,GNLY,LYZ,EPHX1,MGAM
module_213	80	74	0.925	10	0.00445027	SELENBP1,HLA-DMA,APOE,ICAM3,PRKCQ,APBA2,EPHX1,ID2,NKG7,TOB1
HSC_LATEPROGENITORS_ADULT	470	366	0.778723	31	0.0044593	BSG,MAPK1,MGAM,ATP6V0B,SLC22A4,IL13RA1,ABHD5,SOAT1,PLEKHF2,MOBKL2A,SLC2A5,CSF2RB,DHRS7,NCOA4,SAV1,CDC25B,SH3BGRL3,LHFPL2,SLC31A2,KLF1,LY86,SEMA4D,CETN3,CD180,SLC15A4,STAMBPL1,SORL1,SAP30,CTSC,RGS10,IRF8
V$GATA1_03	255	177	0.694118	18	0.00447746	MEF2C,SNCA,PIM1,JUN,RALGPS2,EVI1,SERPINB6,ADM,CISH,PCK1,TOB1,GATA6,NFE2,FOXP1,POLD4,PRKCI,EGLN1,CREB5
SCHURINGA_STAT5A_UP	23	22	0.956522	5	0.00450758	GYPB,PIM1,XK,CISH,AQP3
GNF2_CASP4	24	22	0.916667	5	0.00450758	ELF4,ICAM3,STAT6,SH3BGRL3,CMTM6
LYMPHOCYTE_DIFFERENTIATION	26	22	0.846154	5	0.00450758	TPD52,CD3D,CD1D,LCK,CD79A
PROTEIN_SERINE_THREONINE_PHOSPHATASE_ACTIVITY	24	22	0.916667	5	0.00450758	PPM1A,PPP1R3D,PPM1D,LCK,DUSP6
TTTGCAG,MIR-518A-2	213	150	0.704225	16	0.00450934	PICALM,FBXL5,KCNJ2,C9orf45,INHBB,BCL11A,LRRN3,DUSP6,MKRN1,ANK2,CORO1C,LAMP2,LEF1,PPM1F,TMEPAI,TSPAN14
PROTEIN_COMPLEX_ASSEMBLY	167	150	0.898204	16	0.00450934	SYT1,SLC7A7,PICALM,APOE,SYK,CD3E,AMFR,PXN,CD74,CDA,SMAD3,SCAP2,ADRB2,FMOD,WASPIP,IL2RB
RIBAVIRIN_RSV_DN	43	41	0.953488	7	0.00451365	CDC14A,GATA3,SERPINE1,PTGER2,NCF2,RGS20,RRAS2
module_86	43	41	0.953488	7	0.00451365	RAC1,MX2,RHOH,GSPT1,RAB10,ARL4C,GBP1
MORF_NME2	155	137	0.883871	15	0.00459434	LDHA,RPL11,LYPLA2,EEF2,RPS14,HDGF,RPS24,RPS6,RPS3A,UQCRB,RPL35,RPL32,RPL31,RPL27,RPL21
MORF_NPM1	162	137	0.845679	15	0.00459434	LDHA,RPL11,EEF2,RPS14,HDGF,RPS24,RPS6,H3F3A,RPS3A,RPL35,RPL32,RPL31,RPL27,RPL23,RPL21
GREENBAUM_E2A_DN	26	14	0.538462	4	0.0045991	GM2A,BLK,GIMAP4,RPS14
module_360	14	14	1	4	0.0045991	RNASE2,RNASE6,DNASE1L3,DNASE1
module_429	14	14	1	4	0.0045991	LDHB,RPL27,RPL32,RPS21
SIG_PIP3_SIGNALING_IN_CARDIAC_MYOCTES	67	63	0.940299	9	0.00470396	CDKN2A,PAK1,INPPL1,BCL2L1,PDK1,MET,CREB5,IFI27,RPS6KA2
APOPTOSIS	70	63	0.9	9	0.00470396	HRK,JUN,PRF1,TNFRSF25,NFKBIE,BCL2L1,BIRC3,BNIP3L,IRF4
STEMCELL_COMMON_DN	63	52	0.825397	8	0.00477138	LY86,CBX4,RTN3,GSN,RGS10,PPP3CA,MAL,CORO1A
HSA05223_NON_SMALL_CELL_LUNG_CANCER	54	52	0.962963	8	0.00477138	FHIT,CDKN2A,TGFA,PRKCA,RXRA,MAPK1,PIK3R1,PLCG2
module_175	54	52	0.962963	8	0.00477138	CD3G,IL6R,SP140,SEMA4D,ZBTB16,IL2RB,CR2,CD1C
HSA04670_LEUKOCYTE_TRANSENDOTHELIAL_MIGRATION	115	99	0.86087	12	0.0047767	MMP9,NCF2,NCF4,ACTN1,ITGB1,PXN,RAC1,PLCG2,RHOH,PRKCA,TXK,PIK3R1
GGGNNTTTCC_V$NFKB_Q6_01	135	99	0.733333	12	0.0047767	RBMS1,CCL5,CD74,IL1RN,ZNF532,CSF2RB,MYADM,CD86,CCND2,STAT6,BIRC3,RASSF2
module_17	365	338	0.926027	29	0.00488267	APOE,LSM3,CD3D,PIM1,CDC34,BCL2L1,CUGBP2,S100A11,UBE2L6,C19orf6,ABCF1,COPS3,INPPL1,RNPEP,SHMT2,PYGL,LMO2,ZIC2,APOBEC3B,WEE1,HHEX,COX7B,ARID3A,HOXB2,CTSC,FKBP8,RGS10,ANXA1,GSPT1
RECEPTOR_SIGNALING_PROTEIN_ACTIVITY	82	75	0.914634	10	0.00490464	ACVR1B,IL4R,LYN,CD3E,MAPK1,ACVR2B,IFITM1,BLNK,IL1RN,CD19
RTTTNNNYTGGM_UNKNOWN	158	112	0.708861	13	0.00492402	FHIT,UNC50,ZIC2,DMXL1,SLC31A2,FOXP1,BACH1,STX6,BCL11A,SWAP70,CREB5,ID2,FBLN5
RESPONSE_TO_WOUNDING	191	165	0.863874	17	0.00495415	S100A8,GNA12,SERPINE1,F5,RIPK2,CCL5,RAC1,BLNK,ABCF1,LYZ,KLRG1,ADM,PTAFR,CEBPB,ANXA1,IL8RB,AOX1
TGANTCA_V$AP1_C	1152	800	0.694444	58	0.00497811	MEF2C,BTK,PEA15,COL16A1,RGS2,BACH1,FGF9,EVI1,SNPH,SERPINB7,MDS1,POU2AF1,TFE3,TFEB,ATF4,CDC14A,PKM2,SNX10,C1orf21,SCRN1,CAMK4,MME,GPX1,ADM,PRF1,LRRN3,RAB30,ATP6V0A1,MMP9,CST7,SPTBN2,DDR1,GFI1,MAP1A,IL1RN,RTN3,XYLT1,ITM2B,PDE4D,GPR56,LAT,POLD4,ZNF207,NCOA4,CREB5,PIM1,LGALS3,S100A10,JAZF1,UVRAG,STAT6,SQSTM1,DFNA5,TOB1,KIAA0746,SDCBP,GABARAPL1,KRT8
GGGTGGRR_V$PAX4_03	1321	950	0.719152	67	0.0049942	RORA,BTK,SERPINE1,JUP,JUN,RAC1,ZNF532,BRD4,SERPINB7,KIAA1539,QPCT,PHF16,MTSS1,CSDA,TEAD2,C1orf21,PICALM,WWP1,CD38,RAB10,ADA,ATP5B,RAB30,FYN,GATA6,ITGB7,RHOBTB2,BMF,CORO1A,ITGA6,RFX1,CD79B,PRKCE,UBE2B,MAP1A,GSPT1,MXI1,ATP6V0C,TCF4,FCGBP,RTN3,GNB2,CCND2,RASSF2,ZIC2,ANK2,AAK1,HHEX,LAT,POLD4,KYNU,LIMK2,PPM1D,LCK,INPP4A,NOV,PIM1,PXN,S100A10,STAT6,SQSTM1,TOB1,ITPKB,TRERF1,HDGF,HOXB2,DTX1
V$AP1_Q6_01	269	179	0.665428	18	0.00503539	BTK,PIM1,IL1RN,RGS2,FGF9,GPX1,SNPH,ITM2B,SQSTM1,RAB30,TOB1,SDCBP,TFE3,GABARAPL1,ZNF207,SNX10,MAP1A,SCRN1
